# Supplementary material for: Exploring Avian Influenza Viruses in Yakutia—The Largest Breeding Habitat of Wild Migratory Birds in Northeastern Siberia
Source: Viruses. 2025 Apr 27;17(5):632. doi: 10.3390/v17050632 (PMC12116004; doi:10.3390/v17050632)
Supplement: Supplementary file 1 [file viruses-17-00632-s001.zip]

Archive with 7 entries (7 files):
- Figure S1.pdf
- Figure S2.pdf
- Figure S3.pdf
- Figure S4.pdf
- Figure S5.pdf
- Figure S6.pdf
- viruses-3547418-supplementary.xlsx
