# Supplementary material for: Exploring Avian Influenza Viruses in Yakutia—The Largest Breeding Habitat of Wild Migratory Birds in Northeastern Siberia
Source: Viruses. 2025 Apr 27;17(5):632. doi: 10.3390/v17050632 (PMC12116004; doi:10.3390/v17050632)
Supplement: Supplementary file 1 [file viruses-17-00632-s001.zip › viruses-3547418-supplementary.xlsx]

## Sheet: 1
Order	Species	Number of species in year						Total Number	Number of AIV	Positivity rate (%)
		2018	2019	2020	2021	2022	2023
Accipitriformes (n=4)	black kite (Milvus migrans)	0	0	0	4	0	0	4	0	0
Anseriformes (n=1851)	greater white-fronted goose (Anser albifrons)	0	0	0	0	0	13	13	0	0
	northern pintail (Anas acuta)	1	25	6	7	4	18	61	3	4.91803
	northern shoveler (Anas clypeata)	3	40	30	25	28	48	174	16	9.1954
	common teal (Anas crecca)	18	98	69	122	100	109	516	36	6.97674
	falcated duck (Anas falcata)	0	1	0	0	0	30	31	1	3.22581
	baikal teal (Anas formosa)	0	1	0	0	10	9	20	1	5
	european wigeon (Anas penelope)	14	0	51	9	9	30	113	1	0.884956
	mallard (Anas platyrhynchos)	5	61	41	29	26	58	220	8	3.63636
	garganey (Anas querquedula)	10	7	16	6	2	17	58	6	10.3448
	snow goose (Anser caerulescens)	24	0	0	0	0	0	24	0	0
	bean goose (Anser fabalis)	2	0	0	0	0	0	2	0	0
	bar-headed goose (Anser indicus)	0	0	0	4	0	0	4	0	0
	common pochard (Aythya ferina)	0	0	0	0	0	1	1	0	0
	tufted duck (Aythya fuligula)	28	65	67	44	10	36	250	1	0.4
	brant (Branta bernicla)	0	0	0	0	0	8	8	0	0
	goldeneye (Bucephala clangula)	4	2	0	2	0	2	10	0	0
	long-tailed duck (Clangula hyemalis)	0	5	0	0	0	4	9	0	0
	tundra swan (Cygnus bewickii)	0	0	0	0	0	218	218	0	0
	harlequin duck (Histrionicus histrionicus)	0	0	0	0	4	0	4	0	0
	eurasian wigeon (Mareca penelope)	0	57	0	0	0	0	57	0	0
	velvet scoter (Melanitta fusca)	0	1	0	0	0	0	1	0	0
	smew (Mergellus albellus)	3	0	0	3	0	0	6	0	0
	common merganser (Mergus merganser)	0	0	0	0	0	2	2	0	0
	red-breasted Merganser (Mergus serrator)	2	0	2	0	0	4	8	0	0
	spectacled eider (Somateria fischeri)	0	0	0	0	0	41	41	0	0
Charadriiformes (n=73)	sharp-tailed sandpiper (Calidris acuminata)	0	0	0	0	0	2	2	0	0
	pectoral sandpiper (Calidris melanotos)	0	0	0	0	0	1	1	0	0
	temminck's stint (Calidris temminckii)	0	0	0	0	0	2	2	0	0
	white-winged tern (Chlidonias leucopterus)	0	0	0	4	0	0	4	0	0
	common snipe (Gallinago gallinago)	0	1	0	0	0	0	1	0	0
	pintailed snipe (Gallinago stenura)	0	0	0	1	0	0	1	0	0
	european herring gull (Larus argentatus)	0	0	2	0	0	2	4	0	0
	common gull (Larus canus)	7	1	0	2	0	0	10	0	0
	glaucous gull (Larus hyperboreus)	0	0	0	0	0	1	1	0	0
	black-headed Gul (Larus ridibundusl)	0	4	0	6	3	0	13	0	0
	vega gull (Larus vegae)	2	1	0	0	0	1	4	0	0
	red phalarope (Phalaropus fulicarius)	0	0	0	0	0	1	1	0	0
	grey plover (Pluvialis squatarola)	0	1	0	0	0	0	1	0	0
	common tern (Sterna hirundo)	5	1	1	3	1	3	14	0	0
	wood sandpiper (Tringa glareola)	0	1	0	0	0	0	1	0	0
	green shank (Tringa nebularia)	1	0	0	0	0	0	1	0	0
	green sandpiper (Tringa ochropus)	1	0	0	0	0	0	1	0	0
	marsh sandpiper (Tringa stagnatilis)	0	10	0	0	0	0	10	0	0
	northern lapwing (Vanellus vanellus)	0	0	0	1	0	0	1	0	0
Galliformes (n=17)	hazel grouse (Bonasa bonasia)	2	2	0	0	0	3	7	0	0
	willow ptarmigan (Lagopus lagopus)	0	0	0	0	0	8	8	0	0
	black grouse (Lyrurus tetrix)	0	0	2	0	0	0	2	0	0
Gaviiformes (n=1)	black-throated loon (Gavia arctica)	0	0	0	0	0	1	1	0	0
Gruiformes (n=4)	white-naped crane (Antigone vipio)	0	0	1	0	0	0	1	0	0
	coot (Fulica atra)	0	0	0	0	0	1	1	0	0
	water rail (Rallus aquaticus)	0	1	0	0	0	0	1	0	0
	brown-cheeked rail (Rallus indicus)	0	0	0	1	0	0	1	0	0
Passeriformes (n=1)	carrion crow (Corvus corone)	0	0	0	0	1	0	1	0	0
Pelecaniformes (n=2)	grey heron (Ardea cinerea)	0	1	1	0	0	0	2	0	0
Podicipediformes (n=17)	red-necked grebe (Podiceps grisegena)	0	0	3	0	1	13	17	0	0
9 orders	56 species	132	387	292	273	199	687	1970	73	3.70558

## Sheet: 2
SampleID	Collection Day	Collection Month	Collection Year	Collection Location	Collection Region	Collection Zona	Latitude	Longitude	Order	Hostspecies Latin	Hostspecies Eng	Sex	age	AIV subtype	Strain	GISAID ID
48	22	8	2021	Khangallassky Ulus	Yakutia	Eastern Siberia	61.478758°	129.116297°	Accipitriformes	Milvus migrans	Milvus migrans	nd	nd
49	22	8	2021	Khangallassky Ulus	Yakutia	Eastern Siberia	61.644051°	129.344877°	Accipitriformes	Milvus migrans	Milvus migrans	nd	nd
72	6	9	2021	Megino-Khangallassky Ulus	Yakutia	Eastern Siberia	61.699900°	131.265061°	Accipitriformes	Milvus migrans	Milvus migrans	nd	nd
73	17	9	2021	Khangallassky Ulus	Yakutia	Eastern Siberia	61.478758°	129.116297°	Accipitriformes	Milvus migrans	Milvus migrans	nd	nd
Y2	25	5	2023	Allaikhovsky Ulus	Yakutia	Eastern Siberia	71.2725	150.29	Anseriformes	Anser albifrons	Greater white-fronted goose	nd	nd
Y3	25	5	2023	Allaikhovsky Ulus	Yakutia	Eastern Siberia	71.2725	150.29	Anseriformes	Anser albifrons	Greater white-fronted goose	nd	nd
Y4	26	5	2023	Allaikhovsky Ulus	Yakutia	Eastern Siberia	71.2725	150.29	Anseriformes	Anser albifrons	Greater white-fronted goose	nd	nd
Y5	26	5	2023	Allaikhovsky Ulus	Yakutia	Eastern Siberia	71.2725	150.29	Anseriformes	Anser albifrons	Greater white-fronted goose	nd	nd
Y6	26	5	2023	Allaikhovsky Ulus	Yakutia	Eastern Siberia	71.2725	150.29	Anseriformes	Anser albifrons	Greater white-fronted goose	nd	nd
Y7	26	5	2023	Allaikhovsky Ulus	Yakutia	Eastern Siberia	71.2725	150.29	Anseriformes	Anser albifrons	Greater white-fronted goose	nd	nd
Y8	26	5	2023	Allaikhovsky Ulus	Yakutia	Eastern Siberia	71.2725	150.29	Anseriformes	Anser albifrons	Greater white-fronted goose	nd	nd
Y9	26	5	2023	Allaikhovsky Ulus	Yakutia	Eastern Siberia	71.2725	150.29	Anseriformes	Anser albifrons	Greater white-fronted goose	nd	nd
Y10	26	5	2023	Allaikhovsky Ulus	Yakutia	Eastern Siberia	71.2725	150.29	Anseriformes	Anser albifrons	Greater white-fronted goose	nd	nd
Y11	26	5	2023	Allaikhovsky Ulus	Yakutia	Eastern Siberia	71.2725	150.29	Anseriformes	Anser albifrons	Greater white-fronted goose	nd	nd
Y12	26	5	2023	Allaikhovsky Ulus	Yakutia	Eastern Siberia	71.2725	150.29	Anseriformes	Anser albifrons	Greater white-fronted goose	nd	nd
Y13	26	5	2023	Allaikhovsky Ulus	Yakutia	Eastern Siberia	71.2725	150.29	Anseriformes	Anser albifrons	Greater white-fronted goose	nd	nd
Y14	26	5	2023	Allaikhovsky Ulus	Yakutia	Eastern Siberia	71.2725	150.29	Anseriformes	Anser albifrons	Greater white-fronted goose	nd	nd
Y1	24	5	2023	Allaikhovsky Ulus	Yakutia	Eastern Siberia	71.1329	149.276	Anseriformes	Clangula hyemalis	Long-tailed duck	nd	nd
Y25	4	6	2023	Allaikhovsky Ulus	Yakutia	Eastern Siberia	71.2725	150.29	Anseriformes	Clangula hyemalis	Long-tailed duck	nd	nd
Y40	7	6	2023	Allaikhovsky Ulus	Yakutia	Eastern Siberia	71.2725	150.29	Anseriformes	Clangula hyemalis	Long-tailed duck	nd	nd
Y41	7	6	2023	Allaikhovsky Ulus	Yakutia	Eastern Siberia	71.2725	150.29	Anseriformes	Clangula hyemalis	Long-tailed duck	nd	nd
83	11	7	2019	Allaikhovsky Ulus	Yakutia	Eastern Siberia	71.2725	150.29	Anseriformes	Melanitta fusca	velvet scoter	m	nd
3	13	8	2020	Namsky Ulus	Yakutia	Eastern Siberia	63.362437	128.988625	Anseriformes	Anas acuta	Northern Pintail	f	nd
6	13	8	2020	Namsky Ulus	Yakutia	Eastern Siberia	63.362437	128.988625	Anseriformes	Anas acuta	Northern Pintail	nd	nd
8	13	8	2020	Namsky Ulus	Yakutia	Eastern Siberia	63.362437	128.988625	Anseriformes	Anas acuta	Northern Pintail	f	nd
14	13	8	2020	Namsky Ulus	Yakutia	Eastern Siberia	63.362437	128.988625	Anseriformes	Anas acuta	Northern pintail	f	nd	H3N8	A/northern_pintail/Yakutia/14/2020	EPI_ISL_1081359
36	13	8	2020	Namsky Ulus	Yakutia	Eastern Siberia	63.362437	128.988625	Anseriformes	Anas acuta	Northern Pintail	f	nd
25	14	8	2020	Namsky Ulus	Yakutia	Eastern Siberia	63.521174	129.150348	Anseriformes	Anas acuta	Northern Pintail	f	nd
29x	7	9	2019	Namsky Ulus	Yakutia	Eastern Siberia	63°23'25.42"С	129° 0'42.94"В	Anseriformes	Anas acuta	Northern pintAIVl	f	nd
48x	7	9	2019	Namsky Ulus	Yakutia	Eastern Siberia	63°23'25.42"С	129° 0'42.94"В	Anseriformes	Anas acuta	Northern pintAIVl	f	nd
38	18	8	2019	Namsky Ulus	Yakutia	Eastern Siberia	63.362252	128.992868	Anseriformes	Anas acuta	Northern pintAIVl	n	nd
39	18	8	2019	Namsky Ulus	Yakutia	Eastern Siberia	63.362252	128.992868	Anseriformes	Anas acuta	Northern pintAIVl	n	nd
40	18	8	2019	Namsky Ulus	Yakutia	Eastern Siberia	63.362252	128.992868	Anseriformes	Anas acuta	Northern pintAIVl	n	nd
41	18	8	2019	Namsky Ulus	Yakutia	Eastern Siberia	63.362252	128.992868	Anseriformes	Anas acuta	Northern pintail	n	nd	H3N8	A/Northern_pintail/Yakutia/41/2019	EPI_ISL_18633900
5	7	5	2019	Namsky Ulus	Yakutia	Eastern Siberia	63.362252	128.992868	Anseriformes	Anas acuta	Northern pintAIVl	f	n
10	23	5	2019	Namsky Ulus	Yakutia	Eastern Siberia	63.362252	128.992868	Anseriformes	Anas acuta	Northern pintAIVl	f	nd
19	23	5	2019	Namsky Ulus	Yakutia	Eastern Siberia	63.362252	128.992868	Anseriformes	anas acuta	northern pintAIVl	m	nd
26	23	5	2019	Namsky Ulus	Yakutia	Eastern Siberia	63.362252	128.992868	Anseriformes	Anas acuta	Northern pintAIVl	f	nd
31	23	5	2019	Namsky Ulus	Yakutia	Eastern Siberia	63.362252	128.992868	Anseriformes	Anas acuta	Northern pintAIVl	m	nd
38	nd	5	2019	Namsky Ulus	Yakutia	Eastern Siberia	63.362252	128.992868	Anseriformes	Anas acuta	Northern pintAIVl	m	nd
50	16	5	2019	Namsky Ulus	Yakutia	Eastern Siberia	63.362252	128.992868	Anseriformes	Anas acuta	Northern pintAIVl	n	nd
64	8	5	2019	Namsky Ulus	Yakutia	Eastern Siberia	63.362252	128.992868	Anseriformes	Anas acuta	Northern pintAIVl	n	nd
66	nd	5	2019	Namsky Ulus	Yakutia	Eastern Siberia	63.362252	128.992868	Anseriformes	Anas acuta	Northern pintAIVl	f	nd
89	23	5	2019	Namsky Ulus	Yakutia	Eastern Siberia	63.362252	128.992868	Anseriformes	Anas acuta	Northern pintAIVl	n	nd
108	23	5	2019	Namsky Ulus	Yakutia	Eastern Siberia	63.362252	128.992868	Anseriformes	Anas acuta	Northern pintAIVl	m	nd
129	2	5	2019	Namsky Ulus	Yakutia	Eastern Siberia	63.362252	128.992868	Anseriformes	Anas acuta	Northern pintAIVl	n	nd
133	22	5	2019	Namsky Ulus	Yakutia	Eastern Siberia	63.362252	128.992868	Anseriformes	Anas acuta	Northern pintAIVl	f	nd
135	23	5	2019	Namsky Ulus	Yakutia	Eastern Siberia	63.362252	128.992868	Anseriformes	Anas acuta	Northern pintAIVl	n	nd
136	10	5	2019	Namsky Ulus	Yakutia	Eastern Siberia	63.362252	128.992868	Anseriformes	Anas acuta	Northern pintAIVl	n	nd
147	8	5	2019	Namsky Ulus	Yakutia	Eastern Siberia	63.362252	128.992868	Anseriformes	Anas acuta	Northern pintAIVl	m	nd
148	23	5	2019	Namsky Ulus	Yakutia	Eastern Siberia	63.362252	128.992868	Anseriformes	Anas acuta	Northern pintAIVl	f	nd
156	23	5	2019	Namsky Ulus	Yakutia	Eastern Siberia	63.362252	128.992868	Anseriformes	Anas acuta	Northern pintAIVl	n	nd
157	22	5	2019	Namsky Ulus	Yakutia	Eastern Siberia	63.362252	128.992868	Anseriformes	Anas acuta	Northern pintAIVl	m	nd
84.	21	8	2018	Namsky Ulus	Yakutia	Eastern Siberia	63.365001	128.901055	Anseriformes	Anas acuta	Northern PintAIVl	f	nd
V5	14	8	2022	Suntarsky Ulus	Yakutia	Eastern Siberia	62.083	117.469	Anseriformes	Anas acuta	Northern Pintail	nd	nd
V74	16	8	2022	Suntarsky Ulus	Yakutia	Eastern Siberia	62.4927	117.641	Anseriformes	Anas acuta	Northern Pintail	nd	nd
V75	16	8	2022	Suntarsky Ulus	Yakutia	Eastern Siberia	62.4927	117.641	Anseriformes	Anas acuta	Northern Pintail	nd	nd
V108	5	9	2022	Aldan Ulus	Yakutia	Eastern Siberia	58.527	128.897	Anseriformes	Anas acuta	Northern Pintail	nd	nd
58	28	8	2021	Ust-Aldan Ulus	Yakutia	Eastern Siberia	63.2476	132.095	Anseriformes	Anas acuta	Northern Pintail	nd	nd
*66	15	8	2021	Namsky Ulus	Yakutia	Eastern Siberia	63.362252	128.992868	Anseriformes	Anas acuta	Northern Pintail	nd	nd
*67	15	8	2021	Namsky Ulus	Yakutia	Eastern Siberia	63.362252	128.992868	Anseriformes	Anas acuta	Northern Pintail	nd	nd
*99	21	8	2021	Namsky Ulus	Yakutia	Eastern Siberia	62°85'05.90''N	128°38'61.02''E	Anseriformes	Anas acuta	Northern Pintail	nd	nd
*100	21	8	2021	Namsky Ulus	Yakutia	Eastern Siberia	62°85'05.90''N	128°38'61.02''E	Anseriformes	Anas acuta	Northern Pintail	nd	nd
*181	22	8	2021	Namsky Ulus	Yakutia	Eastern Siberia	62°85'05.90''N	128°38'61.02''E	Anseriformes	Anas acuta	Northern Pintail	nd	nd
*182	22	8	2021	Namsky Ulus	Yakutia	Eastern Siberia	62°85'05.90''N	128°38'61.02''E	Anseriformes	Anas acuta	Northern Pintail	nd	nd
С-10	18	8	2023	Suntarsky Ulus	Yakutia	Eastern Siberia	62.713046	117.573499	Anseriformes	Anas acuta	Northern pintail	nd	nd
С-35	19	8	2023	Suntarsky Ulus	Yakutia	Eastern Siberia	62.256883	116.166000	Anseriformes	Anas acuta	Northern pintail	nd	nd
С-59	20	8	2023	Suntarsky Ulus	Yakutia	Eastern Siberia	62.160619	117.647601	Anseriformes	Anas acuta	Northern pintail	nd	nd
С-60	20	8	2023	Suntarsky Ulus	Yakutia	Eastern Siberia	62.160619	117.647601	Anseriformes	Anas acuta	Northern pintail	nd	nd
С-81	20	8	2023	Suntarsky Ulus	Yakutia	Eastern Siberia	62.160619	117.647601	Anseriformes	Anas acuta	Northern pintail	nd	nd
С-82	20	8	2023	Suntarsky Ulus	Yakutia	Eastern Siberia	62.160619	117.647601	Anseriformes	Anas acuta	Northern pintail	nd	nd	H3N8	A/Northern_pintail/Yakutia/C-82/2023	EPI_ISL_19202496
УА - 16	31	8	2023	Ust-Aldan Ulus	Yakutia	Eastern Siberia	63.225342	132.131722	Anseriformes	Anas acuta	Northern pintail	nd	nd
ОП - 42	15	9	2023	Tomponsky Ulus	Yakutia	Eastern Siberia	61.878065	135.526455	Anseriformes	Anas acuta	Northern pintail	nd	nd
ОП - 54	16	9	2023	Tomponsky Ulus	Yakutia	Eastern Siberia	61.878065	135.526455	Anseriformes	Anas acuta	Northern pintail	nd	nd
Ya-115	21	9	2023	Yakutsk	Yakutia	Eastern Siberia	62.027221	129.732178	Anseriformes	Anas acuta	Northern pintail	f	nd
Y3	2	5	2023	Khangallassky Ulus	Yakutia	Eastern Siberia	61.674138	129.425358	Anseriformes	Anas acuta	Northern pintail	m	nd
Y4	2	5	2023	Khangallassky Ulus	Yakutia	Eastern Siberia	61.674139	129.425359	Anseriformes	Anas acuta	Northern pintail	m	nd
Y5	2	5	2023	Khangallassky Ulus	Yakutia	Eastern Siberia	61.674140	129.425360	Anseriformes	Anas acuta	Northern pintail	f	nd
Y6	2	5	2023	Khangallassky Ulus	Yakutia	Eastern Siberia	61.674141	129.425361	Anseriformes	Anas acuta	Northern pintail	f	nd
Y15	2	5	2023	Khangallassky Ulus	Yakutia	Eastern Siberia	61.674142	129.425362	Anseriformes	Anas acuta	Northern pintail	f	nd
Y22	3	5	2023	Khangallassky Ulus	Yakutia	Eastern Siberia	61.674143	129.425363	Anseriformes	Anas acuta	Northern pintail	f	nd
Y57	21	6	2023	Allaikhovsky Ulus	Yakutia	Eastern Siberia	71.2625	150.296	Anseriformes	Anas acuta	Northern pintail	nd	nd
Y111	4	7	2023	Allaikhovsky Ulus	Yakutia	Eastern Siberia	71.2725	150.29	Anseriformes	Anas acuta	Northern pintail	nd	nd
1	13	8	2020	Namsky Ulus	Yakutia	Eastern Siberia	63.362437	128.988625	Anseriformes	Anas clypeata	Shoveler	f	nd
15	13	8	2020	Namsky Ulus	Yakutia	Eastern Siberia	63.362437	128.988625	Anseriformes	Anas clypeata	Shoveler	f	nd
17	13	8	2020	Namsky Ulus	Yakutia	Eastern Siberia	63.362437	128.988625	Anseriformes	Anas clypeata	Shoveler	m	nd
20	13	8	2020	Namsky Ulus	Yakutia	Eastern Siberia	63.362437	128.988625	Anseriformes	Anas clypeata	Shoveler	f	nd
25	13	8	2020	Namsky Ulus	Yakutia	Eastern Siberia	63.362437	128.988625	Anseriformes	Anas clypeata	Shoveler	m	nd	H3N8	A/shoveler/Yakutia/25/2020	EPI_ISL_1081360
31	13	8	2020	Namsky Ulus	Yakutia	Eastern Siberia	63.362437	128.988625	Anseriformes	Anas clypeata	Shoveler	m	nd
32	13	8	2020	Namsky Ulus	Yakutia	Eastern Siberia	63.362437	128.988625	Anseriformes	Anas clypeata	Shoveler	f	nd
52	13	8	2020	Namsky Ulus	Yakutia	Eastern Siberia	63.362437	128.988625	Anseriformes	Anas clypeata	Shoveler	f	nd
59	13	8	2020	Namsky Ulus	Yakutia	Eastern Siberia	63.362437	128.988625	Anseriformes	Anas clypeata	Shoveler	f	nd
61	13	8	2020	Namsky Ulus	Yakutia	Eastern Siberia	63.362437	128.988625	Anseriformes	Anas clypeata	Shoveler	f	nd
63	14	8	2020	Namsky Ulus	Yakutia	Eastern Siberia	63.362437	128.988625	Anseriformes	Anas clypeata	Shoveler	m	nd
64	14	8	2020	Namsky Ulus	Yakutia	Eastern Siberia	63.362437	128.988625	Anseriformes	Anas clypeata	Shoveler	f	nd
65	14	8	2020	Namsky Ulus	Yakutia	Eastern Siberia	63.362437	128.988625	Anseriformes	Anas clypeata	Shoveler	f	nd	H3N8	A/shoveler/Yakutia/65/2020	EPI_ISL_1081361
66	14	8	2020	Namsky Ulus	Yakutia	Eastern Siberia	63.362437	128.988625	Anseriformes	Anas clypeata	Shoveler	f	nd
67	14	8	2020	Namsky Ulus	Yakutia	Eastern Siberia	63.362437	128.988625	Anseriformes	Anas clypeata	Shoveler	f	nd
68	14	8	2020	Namsky Ulus	Yakutia	Eastern Siberia	63.362437	128.988625	Anseriformes	Anas clypeata	Shoveler	f	nd
69	14	8	2020	Namsky Ulus	Yakutia	Eastern Siberia	63.362437	128.988625	Anseriformes	Anas clypeata	Shoveler	f	nd
70	14	8	2020	Namsky Ulus	Yakutia	Eastern Siberia	63.362437	128.988625	Anseriformes	Anas clypeata	Shoveler	f	nd
71	14	8	2020	Namsky Ulus	Yakutia	Eastern Siberia	63.362437	128.988625	Anseriformes	Anas clypeata	Shoveler	f	nd
72	14	8	2020	Namsky Ulus	Yakutia	Eastern Siberia	63.362437	128.988625	Anseriformes	Anas clypeata	Shoveler	f	nd
73	14	8	2020	Namsky Ulus	Yakutia	Eastern Siberia	63.362437	128.988625	Anseriformes	Anas clypeata	Shoveler	f	nd
1	14	8	2020	Namsky Ulus	Yakutia	Eastern Siberia	63.362252	128.992868	Anseriformes	Anas clypeata	Shoveler	nd	nd
2	14	8	2020	Namsky Ulus	Yakutia	Eastern Siberia	63.362252	128.992868	Anseriformes	Anas clypeata	Shoveler	nd	nd
3	14	8	2020	Namsky Ulus	Yakutia	Eastern Siberia	63.362252	128.992868	Anseriformes	Anas clypeata	Shoveler	nd	nd
80	16	8	2020	Namsky Ulus	Yakutia	Eastern Siberia	63.362252	128.992868	Anseriformes	Anas clypeata	Shoveler	nd	nd
81	16	8	2020	Namsky Ulus	Yakutia	Eastern Siberia	63.362252	128.992868	Anseriformes	Anas clypeata	Shoveler	nd	nd
82	16	8	2020	Namsky Ulus	Yakutia	Eastern Siberia	63.362252	128.992868	Anseriformes	Anas clypeata	Shoveler	nd	nd
83	16	8	2020	Namsky Ulus	Yakutia	Eastern Siberia	63.362252	128.992868	Anseriformes	Anas clypeata	Shoveler	nd	nd
84	16	8	2020	Namsky Ulus	Yakutia	Eastern Siberia	63.362252	128.992868	Anseriformes	Anas clypeata	Shoveler	nd	nd
85	16	8	2020	Namsky Ulus	Yakutia	Eastern Siberia	63.362252	128.992868	Anseriformes	Anas clypeata	Shoveler	nd	nd
42x	7	9	2019	Namsky Ulus	Yakutia	Eastern Siberia	63°23'25.42"С	129° 0'42.94"В	Anseriformes	Anas clypeata	Northern shoveler	f	nd
49x	7	9	2019	Namsky Ulus	Yakutia	Eastern Siberia	63°23'25.42"С	129° 0'42.94"В	Anseriformes	Anas clypeata	Northern shoveler	f	nd
57x	8	9	2019	Namsky Ulus	Yakutia	Eastern Siberia	63°23'25.42"С	129° 0'42.94"В	Anseriformes	Anas clypeata	Northern shoveler	n	nd
59x	7	9	2019	Namsky Ulus	Yakutia	Eastern Siberia	63°23'25.42"С	129° 0'42.94"В	Anseriformes	Anas clypeata	Northern shoveler	f	nd
26	17	8	2019	Namsky Ulus	Yakutia	Eastern Siberia	63.362252	128.992868	Anseriformes	Anas clypeata	Northern shoveler	n	nd
51	18	8	2019	Namsky Ulus	Yakutia	Eastern Siberia	63.362252	128.992868	Anseriformes	Anas clypeata	Northern shoveler	n	nd
52	18	8	2019	Namsky Ulus	Yakutia	Eastern Siberia	63.362252	128.992868	Anseriformes	Anas clypeata	Northern shoveler	n	nd
53	18	8	2019	Namsky Ulus	Yakutia	Eastern Siberia	63.362252	128.992868	Anseriformes	Anas clypeata	Northern shoveler	n	nd
54	18	8	2019	Namsky Ulus	Yakutia	Eastern Siberia	63.362252	128.992868	Anseriformes	Anas clypeata	Northern shoveler	n	nd
55	18	8	2019	Namsky Ulus	Yakutia	Eastern Siberia	63.362252	128.992868	Anseriformes	Anas clypeata	Northern shoveler	n	nd
56	18	8	2019	Namsky Ulus	Yakutia	Eastern Siberia	63.362252	128.992868	Anseriformes	Anas clypeata	Northern shoveler	n	nd	H3N8	A/Shoveler/Yakutia/56/2019	EPI_ISL_18633901
57	18	8	2019	Namsky Ulus	Yakutia	Eastern Siberia	63.362252	128.992868	Anseriformes	Anas clypeata	Northern shoveler	n	nd	H4N6	A/Shoveler/Yakutia/57/2019	EPI_ISL_18633935
58	18	8	2019	Namsky Ulus	Yakutia	Eastern Siberia	63.362252	128.992868	Anseriformes	Anas clypeata	Northern shoveler	n	nd
59	18	8	2019	Namsky Ulus	Yakutia	Eastern Siberia	63.362252	128.992868	Anseriformes	Anas clypeata	Northern shoveler	n	nd
60	18	8	2019	Namsky Ulus	Yakutia	Eastern Siberia	63.362252	128.992868	Anseriformes	Anas clypeata	Northern shoveler	n	nd
61	18	8	2019	Namsky Ulus	Yakutia	Eastern Siberia	63.362252	128.992868	Anseriformes	Anas clypeata	Northern shoveler	n	nd	H3N8	A/Shoveler/Yakutia/61/2019	EPI_ISL_18633902
62	18	8	2019	Namsky Ulus	Yakutia	Eastern Siberia	63.362252	128.992868	Anseriformes	Anas clypeata	Northern shoveler	n	nd
28x	19	8	2019	Namsky Ulus	Yakutia	Eastern Siberia	63.067668728677425	128.4464617268219	Anseriformes	Anas clypeata	Northern shoveler	n	nd	H4N6	A/Shoveler/Yakutia/28x/2019	EPI_ISL_18633893
29x	19	8	2019	Namsky Ulus	Yakutia	Eastern Siberia	63.362252	128.992868	Anseriformes	Anas clypeata	Northern shoveler	n	nd
40x	19	8	2019	Namsky Ulus	Yakutia	Eastern Siberia	63.362252	128.992868	Anseriformes	Anas clypeata	Northern shoveler	n	nd
68x	20	8	2019	Namsky Ulus	Yakutia	Eastern Siberia	63.067668728677425	128.4464617268219	Anseriformes	Anas clypeata	Northern shoveler	n	nd	H4N6	A/Shoveler/Yakutia/68x/2019	EPI_ISL_18633894
69	20	8	2019	Namsky Ulus	Yakutia	Eastern Siberia	63.362252	128.992868	Anseriformes	Anas clypeata	Northern shoveler	n	nd
70x	20	8	2019	Namsky Ulus	Yakutia	Eastern Siberia	63.362252	128.992868	Anseriformes	Anas clypeata	Northern shoveler	n	nd
71x	20	8	2019	Namsky Ulus	Yakutia	Eastern Siberia	63.362252	128.992868	Anseriformes	Anas clypeata	Northern shoveler	n	nd
72x	20	8	2019	Namsky Ulus	Yakutia	Eastern Siberia	63.362252	128.992868	Anseriformes	Anas clypeata	Northern shoveler	n	nd
8	23	5	2019	Namsky Ulus	Yakutia	Eastern Siberia	63.362252	128.992868	Anseriformes	Anas clypeata	Northern shoveler	n	nd
23	15	5	2019	Namsky Ulus	Yakutia	Eastern Siberia	63.362252	128.992868	Anseriformes	Anas clypeata	Northern shoveler	n	nd	AIV?
54	23	5	2019	Namsky Ulus	Yakutia	Eastern Siberia	63.362252	128.992868	Anseriformes	Anas clypeata	Northern shoveler	n	nd
56	nd	5	2019	Namsky Ulus	Yakutia	Eastern Siberia	63.362252	128.992868	Anseriformes	Anas clypeata	Northern shoveler	n	nd
57	nd	5	2019	Namsky Ulus	Yakutia	Eastern Siberia	63.362252	128.992868	Anseriformes	Anas clypeata	Northern shoveler	n	nd
58	nd	5	2019	Namsky Ulus	Yakutia	Eastern Siberia	63.362252	128.992868	Anseriformes	Anas clypeata	Northern shoveler	n	nd
63	nd	5	2019	Namsky Ulus	Yakutia	Eastern Siberia	63.362252	128.992868	Anseriformes	Anas clypeata	Northern shoveler	n	nd
67	nd	5	2019	Namsky Ulus	Yakutia	Eastern Siberia	63.362252	128.992868	Anseriformes	Anas clypeata	Northern shoveler	n	nd
74	nd	5	2019	Namsky Ulus	Yakutia	Eastern Siberia	63.362252	128.992868	Anseriformes	Anas clypeata	Northern shoveler	n	nd
79	nd	5	2019	Namsky Ulus	Yakutia	Eastern Siberia	63.362252	128.992868	Anseriformes	Anas clypeata	Northern shoveler	n	nd
80	nd	5	2019	Namsky Ulus	Yakutia	Eastern Siberia	63.362252	128.992868	Anseriformes	Anas clypeata	Northern shoveler	n	nd
81	10	5	2019	Namsky Ulus	Yakutia	Eastern Siberia	63.362252	128.992868	Anseriformes	Anas clypeata	Northern shoveler	m	nd
120	23	5	2019	Namsky Ulus	Yakutia	Eastern Siberia	63.362252	128.992868	Anseriformes	Anas clypeata	Northern shoveler	n	nd
149	14	5	2019	Namsky Ulus	Yakutia	Eastern Siberia	63.362252	128.992868	Anseriformes	Anas clypeata	Northern shoveler	n	nd
152	22	5	2019	Namsky Ulus	Yakutia	Eastern Siberia	63.362252	128.992868	Anseriformes	Anas clypeata	Northern shoveler	m	nd
54.	21	8	2018	Namsky Ulus	Yakutia	Eastern Siberia	63.365001	128.901055	Anseriformes	Anas clypeata	Shoveler	m	nd
55.	21	8	2018	Namsky Ulus	Yakutia	Eastern Siberia	63.365001	128.901055	Anseriformes	Anas clypeata	Shoveler	m	nd
56.	21	8	2018	Namsky Ulus	Yakutia	Eastern Siberia	63.365001	128.901055	Anseriformes	Anas clypeata	Shoveler	m	nd
С-13	18	8	2023	Suntarsky Ulus	Yakutia	Eastern Siberia	62.713046	117.573499	Anseriformes	Anas clypeata	Shoveler	nd	nd
С-14	18	8	2023	Suntarsky Ulus	Yakutia	Eastern Siberia	62.713046	117.573499	Anseriformes	Anas clypeata	Shoveler	nd	nd
С-15	18	8	2023	Suntarsky Ulus	Yakutia	Eastern Siberia	62.713046	117.573499	Anseriformes	Anas clypeata	Shoveler	nd	nd
С-16	18	8	2023	Suntarsky Ulus	Yakutia	Eastern Siberia	62.713046	117.573499	Anseriformes	Anas clypeata	Shoveler	nd	nd
С-17	18	8	2023	Suntarsky Ulus	Yakutia	Eastern Siberia	62.713046	117.573499	Anseriformes	Anas clypeata	Shoveler	nd	nd
С-18	18	8	2023	Suntarsky Ulus	Yakutia	Eastern Siberia	62.713046	117.573499	Anseriformes	Anas clypeata	Shoveler	nd	nd
С-19	18	8	2023	Suntarsky Ulus	Yakutia	Eastern Siberia	62.713046	117.573499	Anseriformes	Anas clypeata	Shoveler	nd	nd
С-20	18	8	2023	Suntarsky Ulus	Yakutia	Eastern Siberia	62.713046	117.573499	Anseriformes	Anas clypeata	Shoveler	nd	nd
С-21	18	8	2023	Suntarsky Ulus	Yakutia	Eastern Siberia	62.713046	117.573499	Anseriformes	Anas clypeata	Shoveler	nd	nd
С-22	18	8	2023	Suntarsky Ulus	Yakutia	Eastern Siberia	62.713046	117.573499	Anseriformes	Anas clypeata	Shoveler	nd	nd
С-23	18	8	2023	Suntarsky Ulus	Yakutia	Eastern Siberia	62.713046	117.573499	Anseriformes	Anas clypeata	Shoveler	nd	nd
С-36	19	8	2023	Suntarsky Ulus	Yakutia	Eastern Siberia	62.256883	116.166000	Anseriformes	Anas clypeata	Shoveler	nd	nd
С-37	19	8	2023	Suntarsky Ulus	Yakutia	Eastern Siberia	62.256883	116.166000	Anseriformes	Anas clypeata	Shoveler	nd	nd
С-38	19	8	2023	Suntarsky Ulus	Yakutia	Eastern Siberia	62.256883	116.166000	Anseriformes	Anas clypeata	Shoveler	nd	nd
С-39	19	8	2023	Suntarsky Ulus	Yakutia	Eastern Siberia	62.256883	116.166000	Anseriformes	Anas clypeata	Shoveler	nd	nd
С-48	19	8	2023	Suntarsky Ulus	Yakutia	Eastern Siberia	62.160619	117.647601	Anseriformes	Anas clypeata	Shoveler	nd	nd
С-61	20	8	2023	Suntarsky Ulus	Yakutia	Eastern Siberia	62.160619	117.647601	Anseriformes	Anas clypeata	Shoveler	nd	nd
С-62	20	8	2023	Suntarsky Ulus	Yakutia	Eastern Siberia	62.160619	117.647601	Anseriformes	Anas clypeata	Shoveler	nd	nd
К-1	19	8	2023	Namsky Ulus	Yakutia	Eastern Siberia	62.79408334555165	128.9514951392275	Anseriformes	Anas clypeata	Shoveler	nd	nd
К-6	19	8	2023	Namsky Ulus	Yakutia	Eastern Siberia	62.79408334555165	128.9514951392275	Anseriformes	Anas clypeata	Shoveler	nd	nd
К-8	19	8	2023	Namsky Ulus	Yakutia	Eastern Siberia	62.79408334555165	128.9514951392275	Anseriformes	Anas clypeata	Shoveler	nd	nd
К-15	19	8	2023	Namsky Ulus	Yakutia	Eastern Siberia	62.79408334555165	128.9514951392275	Anseriformes	Anas clypeata	Shoveler	nd	nd
К-16	19	8	2023	Namsky Ulus	Yakutia	Eastern Siberia	62.79408334555165	128.9514951392275	Anseriformes	Anas clypeata	Shoveler	nd	nd
К-17	19	8	2023	Namsky Ulus	Yakutia	Eastern Siberia	62.79408334555165	128.9514951392275	Anseriformes	Anas clypeata	Shoveler	nd	nd	H3N8	A/Shoveler/Yakutia/K-17/2023	EPI_ISL_19204496
К-19	19	8	2023	Namsky Ulus	Yakutia	Eastern Siberia	62.79408334555165	128.9514951392275	Anseriformes	Anas clypeata	Shoveler	nd	nd
К-26	19	8	2023	Namsky Ulus	Yakutia	Eastern Siberia	62.79408334555165	128.9514951392275	Anseriformes	Anas clypeata	Shoveler	nd	nd
К-29	19	8	2023	Namsky Ulus	Yakutia	Eastern Siberia	62.79408334555165	128.9514951392275	Anseriformes	Anas clypeata	Shoveler	nd	nd
К-33	19	8	2023	Namsky Ulus	Yakutia	Eastern Siberia	62.79408334555165	128.9514951392275	Anseriformes	Anas clypeata	Shoveler	nd	nd	H3N8	A/Shoveler/Yakutia/K-33/2023	EPI_ISL_19204498
К-39	20	8	2023	Namsky Ulus	Yakutia	Eastern Siberia	63.428151866347235	128.60329744304116	Anseriformes	Anas clypeata	Shoveler	nd	nd
К-41	20	8	2023	Namsky Ulus	Yakutia	Eastern Siberia	63.428151866347235	128.60329744304116	Anseriformes	Anas clypeata	Shoveler	nd	nd
К-43	20	8	2023	Namsky Ulus	Yakutia	Eastern Siberia	63.428151866347235	128.60329744304116	Anseriformes	Anas clypeata	Shoveler	nd	nd
К-44	20	8	2023	Namsky Ulus	Yakutia	Eastern Siberia	63.428151866347235	128.60329744304116	Anseriformes	Anas clypeata	Shoveler	nd	nd
К-45	20	8	2023	Namsky Ulus	Yakutia	Eastern Siberia	63.428151866347235	128.60329744304116	Anseriformes	Anas clypeata	Shoveler	nd	nd
К-47	20	8	2023	Namsky Ulus	Yakutia	Eastern Siberia	63.428151866347235	128.60329744304116	Anseriformes	Anas clypeata	Shoveler	nd	nd
К-51	20	8	2023	Namsky Ulus	Yakutia	Eastern Siberia	63.428151866347235	128.60329744304116	Anseriformes	Anas clypeata	Shoveler	nd	nd
К-53	20	8	2023	Namsky Ulus	Yakutia	Eastern Siberia	63.428151866347235	128.60329744304116	Anseriformes	Anas clypeata	Shoveler	nd	nd
К-56	20	8	2023	Namsky Ulus	Yakutia	Eastern Siberia	63.428151866347235	128.60329744304116	Anseriformes	Anas clypeata	Shoveler	nd	nd	H4N6	A/Northern_Shoveler/Yakutia/K-56/2023	EPI_ISL_19204505
К-64	20	8	2023	Namsky Ulus	Yakutia	Eastern Siberia	63.428151866347235	128.60329744304116	Anseriformes	Anas clypeata	Shoveler	nd	nd
К-66	20	8	2023	Namsky Ulus	Yakutia	Eastern Siberia	63.428151866347235	128.60329744304116	Anseriformes	Anas clypeata	Shoveler	nd	nd
К-68	20	8	2023	Namsky Ulus	Yakutia	Eastern Siberia	63.428151866347235	128.60329744304116	Anseriformes	Anas clypeata	Shoveler	nd	nd	H3N8	A/Shoveler/Yakutia/K-68/2023	EPI_ISL_19204494
К-72	20	8	2023	Namsky Ulus	Yakutia	Eastern Siberia	63.428151866347235	128.60329744304116	Anseriformes	Anas clypeata	Shoveler	nd	nd	H4N6	A/Shoveler/Yakutia/K-72/2023	EPI_ISL_19204495
К-84	25	8	2023	Namsky Ulus	Yakutia	Eastern Siberia	63.067668728677425	128.4464617268219	Anseriformes	Anas clypeata	Shoveler	nd	nd
К-93	27	8	2023	Namsky Ulus	Yakutia	Eastern Siberia	63.067668728677425	128.4464617268219	Anseriformes	Anas clypeata	Shoveler	nd	nd
К-94	27	8	2023	Namsky Ulus	Yakutia	Eastern Siberia	63.067668728677425	128.4464617268219	Anseriformes	Anas clypeata	Shoveler	nd	nd
К-101	27	8	2023	Namsky Ulus	Yakutia	Eastern Siberia	63.067668728677425	128.4464617268219	Anseriformes	Anas clypeata	Shoveler	nd	nd
К-105	28	8	2023	Namsky Ulus	Yakutia	Eastern Siberia	63.067668728677425	128.4464617268219	Anseriformes	Anas clypeata	Shoveler	nd	nd
К-106	29	8	2023	Namsky Ulus	Yakutia	Eastern Siberia	63.067668728677425	128.4464617268219	Anseriformes	Anas clypeata	Shoveler	nd	nd
К-107	30	8	2023	Namsky Ulus	Yakutia	Eastern Siberia	63.067668728677425	128.4464617268219	Anseriformes	Anas clypeata	Shoveler	nd	nd
Bo4	20	8	2022	Kobyaysky Ulus	Yakutia	Eastern Siberia	63.434109°	128.481752°	Anseriformes	Anas clypeata	Shoveler	nd	nd
Bo5	20	8	2022	Kobyaysky Ulus	Yakutia	Eastern Siberia	63.434109°	128.481752°	Anseriformes	Anas clypeata	Shoveler	nd	nd
Bo6	20	8	2022	Kobyaysky Ulus	Yakutia	Eastern Siberia	63.434109°	128.481752°	Anseriformes	Anas clypeata	Shoveler	nd	nd
Bo7	20	8	2022	Kobyaysky Ulus	Yakutia	Eastern Siberia	63.434109°	128.481752°	Anseriformes	Anas clypeata	Shoveler	nd	nd
Bo9	20	8	2022	Kobyaysky Ulus	Yakutia	Eastern Siberia	63.434109°	128.481752°	Anseriformes	Anas clypeata	Shoveler	nd	nd
Bo10	20	8	2022	Kobyaysky Ulus	Yakutia	Eastern Siberia	63.434109°	128.481752°	Anseriformes	Anas clypeata	Shoveler	nd	nd
Bo11	20	8	2022	Kobyaysky Ulus	Yakutia	Eastern Siberia	63.434109°	128.481752°	Anseriformes	Anas clypeata	Shoveler	nd	nd
Bo12	20	8	2022	Kobyaysky Ulus	Yakutia	Eastern Siberia	63.434109°	128.481752°	Anseriformes	Anas clypeata	Shoveler	nd	nd
Bo13	20	8	2022	Kobyaysky Ulus	Yakutia	Eastern Siberia	63.434109°	128.481752°	Anseriformes	Anas clypeata	Shoveler	nd	nd
Bo14	20	8	2022	Kobyaysky Ulus	Yakutia	Eastern Siberia	63.434109°	128.481752°	Anseriformes	Anas clypeata	Shoveler	nd	nd
Bo15	20	8	2022	Kobyaysky Ulus	Yakutia	Eastern Siberia	63.434109°	128.481752°	Anseriformes	Anas clypeata	Shoveler	nd	nd
Bo16	20	8	2022	Kobyaysky Ulus	Yakutia	Eastern Siberia	63.434109°	128.481752°	Anseriformes	Anas clypeata	Shoveler	nd	nd
Bo17	20	8	2022	Kobyaysky Ulus	Yakutia	Eastern Siberia	63.434109°	128.481752°	Anseriformes	Anas clypeata	Shoveler	nd	nd	H4N6	A/Shoveler/Yakutia/Bo17/2022	EPI_ISL_19212537
Bo29	20	8	2022	Kobyaysky Ulus	Yakutia	Eastern Siberia	63.434109°	128.481752°	Anseriformes	Anas clypeata	Shoveler	nd	nd	H4N6	A/Shoveler/Yakutia/Bo29/2022	EPI_ISL_19212536
Bo30	20	8	2022	Kobyaysky Ulus	Yakutia	Eastern Siberia	63.434109°	128.481752°	Anseriformes	Anas clypeata	Shoveler	nd	nd	H4N6	A/Shoveler/Yakutia/Bo30/2022	EPI_ISL_19212535
V9	14	8	2022	Suntarsky Ulus	Yakutia	Eastern Siberia	62.083	117.469	Anseriformes	Anas clypeata	Shoveler	nd	nd
V10	14	8	2022	Suntarsky Ulus	Yakutia	Eastern Siberia	62.083	117.469	Anseriformes	Anas clypeata	Shoveler	nd	nd
V11	14	8	2022	Suntarsky Ulus	Yakutia	Eastern Siberia	62.083	117.469	Anseriformes	Anas clypeata	Shoveler	nd	nd
V42	15	8	2022	Suntarsky Ulus	Yakutia	Eastern Siberia	62.19	116,4 - 117,5	Anseriformes	Anas clypeata	Shoveler	nd	nd
V43	15	8	2022	Suntarsky Ulus	Yakutia	Eastern Siberia	62.19	116,4 - 117,5	Anseriformes	Anas clypeata	Shoveler	nd	nd
V44	15	8	2022	Suntarsky Ulus	Yakutia	Eastern Siberia	62.19	116,4 - 117,5	Anseriformes	Anas clypeata	Shoveler	nd	nd
V45	15	8	2022	Suntarsky Ulus	Yakutia	Eastern Siberia	62.19	116,4 - 117,5	Anseriformes	Anas clypeata	Shoveler	nd	nd
V61	15	8	2022	Suntarsky Ulus	Yakutia	Eastern Siberia	62.083	117.469	Anseriformes	Anas clypeata	Shoveler	nd	nd
V62	15	8	2022	Suntarsky Ulus	Yakutia	Eastern Siberia	62.083	117.469	Anseriformes	Anas clypeata	Shoveler	nd	nd
V63	15	8	2022	Suntarsky Ulus	Yakutia	Eastern Siberia	62.083	117.469	Anseriformes	Anas clypeata	Shoveler	nd	nd
V64	15	8	2022	Suntarsky Ulus	Yakutia	Eastern Siberia	62.083	117.469	Anseriformes	Anas clypeata	Shoveler	nd	nd
V65	15	8	2022	Suntarsky Ulus	Yakutia	Eastern Siberia	62.083	117.469	Anseriformes	Anas clypeata	Shoveler	nd	nd
V66	15	8	2022	Suntarsky Ulus	Yakutia	Eastern Siberia	62.083	117.469	Anseriformes	Anas clypeata	Shoveler	nd	nd
47	15	8	2021	Khangallassky Ulus	Yakutia	Eastern Siberia	61.4828	129.052	Anseriformes	Anas clypeata	Northern shoveler	nd	nd
76	3	10	2021	Yakutsk	Yakutia	Eastern Siberia	62.043127°	129.628075°	Anseriformes	Anas clypeata	Northern shoveler	nd	nd
*3	13	8	2021	Namsky Ulus	Yakutia	Eastern Siberia	63.362252	128.992868	Anseriformes	Anas clypeata	Northern shoveler	nd	nd
*4	13	8	2021	Namsky Ulus	Yakutia	Eastern Siberia	63.362252	128.992868	Anseriformes	Anas clypeata	Northern shoveler	nd	nd
*5	13	8	2021	Namsky Ulus	Yakutia	Eastern Siberia	63.362252	128.992868	Anseriformes	Anas clypeata	Northern shoveler	nd	nd
*44	15	8	2021	Namsky Ulus	Yakutia	Eastern Siberia	63.362252	128.992868	Anseriformes	Anas clypeata	Northern shoveler	nd	nd
*45	15	8	2021	Namsky Ulus	Yakutia	Eastern Siberia	63.362252	128.992868	Anseriformes	Anas clypeata	Northern shoveler	nd	nd
*46	15	8	2021	Namsky Ulus	Yakutia	Eastern Siberia	63.362252	128.992868	Anseriformes	Anas clypeata	Northern shoveler	nd	nd
*47	15	8	2021	Namsky Ulus	Yakutia	Eastern Siberia	63.362252	128.992868	Anseriformes	Anas clypeata	Northern shoveler	nd	nd
*48	15	8	2021	Namsky Ulus	Yakutia	Eastern Siberia	63.362252	128.992868	Anseriformes	Anas clypeata	Northern shoveler	nd	nd
*49	15	8	2021	Namsky Ulus	Yakutia	Eastern Siberia	63.362252	128.992868	Anseriformes	Anas clypeata	Northern shoveler	nd	nd
*50	15	8	2021	Namsky Ulus	Yakutia	Eastern Siberia	63.362252	128.992868	Anseriformes	Anas clypeata	Northern shoveler	nd	nd
*51	15	8	2021	Namsky Ulus	Yakutia	Eastern Siberia	63.362252	128.992868	Anseriformes	Anas clypeata	Northern shoveler	nd	nd
*94	21	8	2021	Namsky Ulus	Yakutia	Eastern Siberia	62°85'05.90''N	128°38'61.02''E	Anseriformes	Anas clypeata	Northern shoveler	nd	nd
*95	21	8	2021	Namsky Ulus	Yakutia	Eastern Siberia	62°85'05.90''N	128°38'61.02''E	Anseriformes	Anas clypeata	Northern shoveler	nd	nd
*96	21	8	2021	Namsky Ulus	Yakutia	Eastern Siberia	62°85'05.90''N	128°38'61.02''E	Anseriformes	Anas clypeata	Northern shoveler	nd	nd
*97	21	8	2021	Namsky Ulus	Yakutia	Eastern Siberia	62°85'05.90''N	128°38'61.02''E	Anseriformes	Anas clypeata	Northern shoveler	nd	nd
*98	21	8	2021	Namsky Ulus	Yakutia	Eastern Siberia	62°85'05.90''N	128°38'61.02''E	Anseriformes	Anas clypeata	Northern shoveler	nd	nd
*112	21	8	2021	Namsky Ulus	Yakutia	Eastern Siberia	62°85'05.90''N	128°38'61.02''E	Anseriformes	Anas clypeata	Northern shoveler	nd	nd
*113	21	8	2021	Namsky Ulus	Yakutia	Eastern Siberia	62°85'05.90''N	128°38'61.02''E	Anseriformes	Anas clypeata	Northern shoveler	nd	nd
*140	22	8	2021	Namsky Ulus	Yakutia	Eastern Siberia	62°85'05.90''N	128°38'61.02''E	Anseriformes	Anas clypeata	Northern shoveler	nd	nd
*141	22	8	2021	Namsky Ulus	Yakutia	Eastern Siberia	62°85'05.90''N	128°38'61.02''E	Anseriformes	Anas clypeata	Northern shoveler	nd	nd	H3N8	A/Shoveler/Yakutia/141*/2021	EPI_ISL_19212529
*142	22	8	2021	Namsky Ulus	Yakutia	Eastern Siberia	62°85'05.90''N	128°38'61.02''E	Anseriformes	Anas clypeata	Northern shoveler	nd	nd
*143	22	8	2021	Namsky Ulus	Yakutia	Eastern Siberia	62°85'05.90''N	128°38'61.02''E	Anseriformes	Anas clypeata	Northern shoveler	nd	nd
*177	22	8	2021	Namsky Ulus	Yakutia	Eastern Siberia	62°85'05.90''N	128°38'61.02''E	Anseriformes	Anas clypeata	Northern shoveler	nd	nd
12	13	8	2020	Namsky Ulus	Yakutia	Eastern Siberia	63.362437	128.988625	Anseriformes	Anas crecca	Common Teal	f	nd
24	13	8	2020	Namsky Ulus	Yakutia	Eastern Siberia	63.362437	128.988625	Anseriformes	Anas crecca	Common Teal	f	nd
26	13	8	2020	Namsky Ulus	Yakutia	Eastern Siberia	63.362437	128.988625	Anseriformes	Anas crecca	Common Teal	f	nd
33	13	8	2020	Namsky Ulus	Yakutia	Eastern Siberia	63.362437	128.988625	Anseriformes	Anas crecca	Common Teal	f	nd
37	13	8	2020	Namsky Ulus	Yakutia	Eastern Siberia	63.362437	128.988625	Anseriformes	Anas crecca	Common Teal	m	nd
39	13	8	2020	Namsky Ulus	Yakutia	Eastern Siberia	63.362437	128.988625	Anseriformes	Anas crecca	Common Teal	f	nd
40	13	8	2020	Namsky Ulus	Yakutia	Eastern Siberia	63.362437	128.988625	Anseriformes	Anas crecca	Common Teal	f	nd
41	13	8	2020	Namsky Ulus	Yakutia	Eastern Siberia	63.362437	128.988625	Anseriformes	Anas crecca	Common Teal	m	nd
42	13	8	2020	Namsky Ulus	Yakutia	Eastern Siberia	63.362437	128.988625	Anseriformes	Anas crecca	Common Teal	f	nd
44	13	8	2020	Namsky Ulus	Yakutia	Eastern Siberia	63.362437	128.988625	Anseriformes	Anas crecca	Common Teal	f	nd
45	13	8	2020	Namsky Ulus	Yakutia	Eastern Siberia	63.362437	128.988625	Anseriformes	Anas crecca	Common Teal	f	nd
46	13	8	2020	Namsky Ulus	Yakutia	Eastern Siberia	63.362437	128.988625	Anseriformes	Anas crecca	Common Teal	f	nd
48	13	8	2020	Namsky Ulus	Yakutia	Eastern Siberia	63.362437	128.988625	Anseriformes	Anas crecca	Common Teal	f	nd
49	13	8	2020	Namsky Ulus	Yakutia	Eastern Siberia	63.362437	128.988625	Anseriformes	Anas crecca	Common Teal	f	nd	H3N8	A/common_teal/Yakutia/49/2020	EPI_ISL_1081354
54	13	8	2020	Namsky Ulus	Yakutia	Eastern Siberia	63.362437	128.988625	Anseriformes	Anas crecca	Common Teal	f	nd
60	13	8	2020	Namsky Ulus	Yakutia	Eastern Siberia	63.362437	128.988625	Anseriformes	Anas crecca	Common Teal	f	nd
62	13	8	2020	Namsky Ulus	Yakutia	Eastern Siberia	63.362437	128.988625	Anseriformes	Anas crecca	Common Teal	m	nd
126	14	8	2020	Namsky Ulus	Yakutia	Eastern Siberia	63.362437	128.988625	Anseriformes	Anas crecca	Common Teal	f	nd
127	14	8	2020	Namsky Ulus	Yakutia	Eastern Siberia	63.362437	128.988625	Anseriformes	Anas crecca	Common Teal	f	nd
128	14	8	2020	Namsky Ulus	Yakutia	Eastern Siberia	63.362437	128.988625	Anseriformes	Anas crecca	Common Teal	m	nd	H3N8	A/common_teal/Yakutia/128/2020	EPI_ISL_1081362
129	14	8	2020	Namsky Ulus	Yakutia	Eastern Siberia	63.362437	128.988625	Anseriformes	Anas crecca	Common Teal	f	nd
130	14	8	2020	Namsky Ulus	Yakutia	Eastern Siberia	63.362437	128.988625	Anseriformes	Anas crecca	Common Teal	f	nd
131	14	8	2020	Namsky Ulus	Yakutia	Eastern Siberia	63.362437	128.988625	Anseriformes	Anas crecca	Common Teal	m	nd
132	14	8	2020	Namsky Ulus	Yakutia	Eastern Siberia	63.362437	128.988625	Anseriformes	Anas crecca	Common Teal	f	nd
133	14	8	2020	Namsky Ulus	Yakutia	Eastern Siberia	63.362437	128.988625	Anseriformes	Anas crecca	Common Teal	f	nd
134	14	8	2020	Namsky Ulus	Yakutia	Eastern Siberia	63.362437	128.988625	Anseriformes	Anas crecca	Common Teal	m	nd
138	17	8	2020	Namsky Ulus	Yakutia	Eastern Siberia	63.362437	128.988625	Anseriformes	Anas crecca	Common Teal	f	nd
152	15	8	2020	Namsky Ulus	Yakutia	Eastern Siberia	63.362437	128.988625	Anseriformes	Anas crecca	Common Teal	f	nd
158	15	8	2020	Namsky Ulus	Yakutia	Eastern Siberia	63.362437	128.988625	Anseriformes	Anas crecca	Common Teal	f	nd
159	15	8	2020	Namsky Ulus	Yakutia	Eastern Siberia	63.362437	128.988625	Anseriformes	Anas crecca	Common Teal	f	nd
171	15	8	2020	Namsky Ulus	Yakutia	Eastern Siberia	63.362437	128.988625	Anseriformes	Anas crecca	Common Teal	f	nd
172	15	8	2020	Namsky Ulus	Yakutia	Eastern Siberia	63.362437	128.988625	Anseriformes	Anas crecca	Common Teal	f	nd
173	15	8	2020	Namsky Ulus	Yakutia	Eastern Siberia	63.362437	128.988625	Anseriformes	Anas crecca	Common Teal	f	nd
174	15	8	2020	Namsky Ulus	Yakutia	Eastern Siberia	63.362437	128.988625	Anseriformes	Anas crecca	Common Teal	f	nd
176	15	8	2020	Namsky Ulus	Yakutia	Eastern Siberia	63.362437	128.988625	Anseriformes	Anas crecca	Common Teal	m	nd
180	15	8	2020	Namsky Ulus	Yakutia	Eastern Siberia	63.362437	128.988625	Anseriformes	Anas crecca	Common Teal	m	nd
8	14	8	2020	Namsky Ulus	Yakutia	Eastern Siberia	63.362252	128.992868	Anseriformes	Anas crecca	Common Teal	nd	nd
27	14	8	2020	Namsky Ulus	Yakutia	Eastern Siberia	63.521174	129.150348	Anseriformes	Anas crecca	Common Teal	nd	nd
28	14	8	2020	Namsky Ulus	Yakutia	Eastern Siberia	63.521174	129.150348	Anseriformes	Anas crecca	Common Teal	nd	nd
39	14	8	2020	Namsky Ulus	Yakutia	Eastern Siberia	63.362252	128.992868	Anseriformes	Anas crecca	Common Teal	nd	nd
40	14	8	2020	Namsky Ulus	Yakutia	Eastern Siberia	63.362252	128.992868	Anseriformes	Anas crecca	Common Teal	nd	nd
41	14	8	2020	Namsky Ulus	Yakutia	Eastern Siberia	63.362252	128.992868	Anseriformes	Anas crecca	Common Teal	nd	nd
42	14	8	2020	Namsky Ulus	Yakutia	Eastern Siberia	63.362252	128.992868	Anseriformes	Anas crecca	Common Teal	nd	nd
43	14	8	2020	Namsky Ulus	Yakutia	Eastern Siberia	63.362252	128.992868	Anseriformes	Anas crecca	Common Teal	nd	nd
51	15	8	2020	Namsky Ulus	Yakutia	Eastern Siberia	63.362252	128.992868	Anseriformes	Anas crecca	Common Teal	nd	nd
52	15	8	2020	Namsky Ulus	Yakutia	Eastern Siberia	63.362252	128.992868	Anseriformes	Anas crecca	Common Teal	nd	nd
53	15	8	2020	Namsky Ulus	Yakutia	Eastern Siberia	63.362252	128.992868	Anseriformes	Anas crecca	Common Teal	nd	nd
54	15	8	2020	Namsky Ulus	Yakutia	Eastern Siberia	63.362252	128.992868	Anseriformes	Anas crecca	Common Teal	nd	nd
55	15	8	2020	Namsky Ulus	Yakutia	Eastern Siberia	63.362252	128.992868	Anseriformes	Anas crecca	Common Teal	nd	nd
56	15	8	2020	Namsky Ulus	Yakutia	Eastern Siberia	63.362252	128.992868	Anseriformes	Anas crecca	Common Teal	nd	nd
57x	15	8	2020	Namsky Ulus	Yakutia	Eastern Siberia	63.362252	128.992868	Anseriformes	Anas crecca	Common Teal	nd	nd	H3N8	A/common_teal/Yakutia/57x/2020	EPI_ISL_1081363
58	15	8	2020	Namsky Ulus	Yakutia	Eastern Siberia	63.362252	128.992868	Anseriformes	Anas crecca	Common Teal	nd	nd
59x	15	8	2020	Namsky Ulus	Yakutia	Eastern Siberia	63.362252	128.992868	Anseriformes	Anas crecca	Common Teal	nd	nd	H3N8	A/common_teal/Yakutia/59x/2020	EPI_ISL_1081364
60x	15	8	2020	Namsky Ulus	Yakutia	Eastern Siberia	63.362252	128.992868	Anseriformes	Anas crecca	Common Teal	nd	nd	H3N8	A/common_teal/Yakutia/60x/2020	EPI_ISL_1081365
61	15	8	2020	Namsky Ulus	Yakutia	Eastern Siberia	63.362252	128.992868	Anseriformes	Anas crecca	Common Teal	nd	nd
62	15	8	2020	Namsky Ulus	Yakutia	Eastern Siberia	63.362252	128.992868	Anseriformes	Anas crecca	Common Teal	nd	nd
63	15	8	2020	Namsky Ulus	Yakutia	Eastern Siberia	63.362252	128.992868	Anseriformes	Anas crecca	Common Teal	nd	nd
64	15	8	2020	Namsky Ulus	Yakutia	Eastern Siberia	63.362252	128.992868	Anseriformes	Anas crecca	Common Teal	nd	nd
86	16	8	2020	Namsky Ulus	Yakutia	Eastern Siberia	63.362252	128.992868	Anseriformes	Anas crecca	Common Teal	nd	nd
87	16	8	2020	Namsky Ulus	Yakutia	Eastern Siberia	63.362252	128.992868	Anseriformes	Anas crecca	Common Teal	nd	nd
88	16	8	2020	Namsky Ulus	Yakutia	Eastern Siberia	63.362252	128.992868	Anseriformes	Anas crecca	Common Teal	nd	nd
89	16	8	2020	Namsky Ulus	Yakutia	Eastern Siberia	63.362252	128.992868	Anseriformes	Anas crecca	Common Teal	nd	nd
90	16	8	2020	Namsky Ulus	Yakutia	Eastern Siberia	63.362252	128.992868	Anseriformes	Anas crecca	Common Teal	nd	nd
91	16	8	2020	Namsky Ulus	Yakutia	Eastern Siberia	63.362252	128.992868	Anseriformes	Anas crecca	Common Teal	nd	nd
92	16	8	2020	Namsky Ulus	Yakutia	Eastern Siberia	63.362252	128.992868	Anseriformes	Anas crecca	Common Teal	nd	nd
93	16	8	2020	Namsky Ulus	Yakutia	Eastern Siberia	63.362252	128.992868	Anseriformes	Anas crecca	Common Teal	nd	nd
94	16	8	2020	Namsky Ulus	Yakutia	Eastern Siberia	63.362252	128.992868	Anseriformes	Anas crecca	Common Teal	nd	nd
4	11	9	2020	Namsky Ulus	Yakutia	Eastern Siberia	63.362252	128.992868	Anseriformes	Anas crecca	Common Teal	nd	nd
5	12	9	2020	Namsky Ulus	Yakutia	Eastern Siberia	63.362252	128.992868	Anseriformes	Anas crecca	Common Teal	nd	nd
7x	7	9	2019	Namsky Ulus	Yakutia	Eastern Siberia	63°23'25.42"С	129° 0'42.94"В	Anseriformes	Anas crecca	Common teal	n	nd
8x	8	9	2019	Namsky Ulus	Yakutia	Eastern Siberia	63°23'25.42"С	129° 0'42.94"В	Anseriformes	Anas crecca	Common teal	n	nd
10x	12	8	2019	Namsky Ulus	Yakutia	Eastern Siberia	63°23'25.42"С	129° 0'42.94"В	Anseriformes	Anas crecca	Common teal	n	nd
11x	7	9	2019	Namsky Ulus	Yakutia	Eastern Siberia	63°23'25.42"С	129° 0'42.94"В	Anseriformes	Anas crecca	Common teal	f	nd
23x	8	9	2019	Namsky Ulus	Yakutia	Eastern Siberia	63°23'25.42"С	129° 0'42.94"В	Anseriformes	Anas crecca	Common teal	n	nd
55x	7	9	2019	Namsky Ulus	Yakutia	Eastern Siberia	63°23'25.42"С	129° 0'42.94"В	Anseriformes	Anas crecca	Common teal	n	nd
60x	8	9	2019	Namsky Ulus	Yakutia	Eastern Siberia	63°23'25.42"С	129° 0'42.94"В	Anseriformes	Anas crecca	Common teal	n	nd
63x	8	9	2019	Namsky Ulus	Yakutia	Eastern Siberia	63°23'25.42"С	129° 0'42.94"В	Anseriformes	Anas crecca	Common teal	n	nd	H3N8	A/Common_Teal/Yakutia/63x/2019	EPI_ISL_18633895
65x	7	9	2019	Namsky Ulus	Yakutia	Eastern Siberia	63°23'25.42"С	129° 0'42.94"В	Anseriformes	Anas crecca	Common teal	m	nd
67x	8	9	2019	Namsky Ulus	Yakutia	Eastern Siberia	63°23'25.42"С	129° 0'42.94"В	Anseriformes	Anas crecca	Common teal	n	nd
70x	8	9	2019	Namsky Ulus	Yakutia	Eastern Siberia	63°23'25.42"С	129° 0'42.94"В	Anseriformes	Anas crecca	Common teal	n	nd
72x	8	9	2019	Namsky Ulus	Yakutia	Eastern Siberia	63°23'25.42"С	129° 0'42.94"В	Anseriformes	Anas crecca	Common teal	n	nd
86x	8	9	2019	Namsky Ulus	Yakutia	Eastern Siberia	63°23'25.42"С	129° 0'42.94"В	Anseriformes	Anas crecca	Common teal	n	nd
1	17	8	2019	Namsky Ulus	Yakutia	Eastern Siberia	63.362252	128.992868	Anseriformes	Anas crecca	Common teal	n	nd
9	17	8	2019	Namsky Ulus	Yakutia	Eastern Siberia	63.362252	128.992868	Anseriformes	Anas crecca	Common teal	n	nd
10	17	8	2019	Namsky Ulus	Yakutia	Eastern Siberia	63.362252	128.992868	Anseriformes	Anas crecca	Common teal	n	nd
13	17	8	2019	Namsky Ulus	Yakutia	Eastern Siberia	63.362252	128.992868	Anseriformes	Anas crecca	Common teal	n	nd
14	17	8	2019	Namsky Ulus	Yakutia	Eastern Siberia	63.362252	128.992868	Anseriformes	Anas crecca	Common teal	n	nd	H3N8	A/Common_Teal/Yakutia/14/2019	EPI_ISL_18633896
17	17	8	2019	Namsky Ulus	Yakutia	Eastern Siberia	63.362252	128.992868	Anseriformes	Anas crecca	Common teal	n	nd
18	17	8	2019	Namsky Ulus	Yakutia	Eastern Siberia	63.362252	128.992868	Anseriformes	Anas crecca	Common teal	n	nd	H3N8	A/Common_Teal/Yakutia/18/2019	EPI_ISL_18633897
19	17	8	2019	Namsky Ulus	Yakutia	Eastern Siberia	63.362252	128.992868	Anseriformes	Anas crecca	Common teal	n	nd	H3N8	A/Common_Teal/Yakutia/19/2019	EPI_ISL_18633898
24	17	8	2019	Namsky Ulus	Yakutia	Eastern Siberia	63.362252	128.992868	Anseriformes	Anas crecca	Common teal	n	nd
25	17	8	2019	Namsky Ulus	Yakutia	Eastern Siberia	63.362252	128.992868	Anseriformes	Anas crecca	Common teal	n	nd
28	17	8	2019	Namsky Ulus	Yakutia	Eastern Siberia	63.362252	128.992868	Anseriformes	Anas crecca	Common teal	n	nd
29	17	8	2019	Namsky Ulus	Yakutia	Eastern Siberia	63.362252	128.992868	Anseriformes	Anas crecca	Common teal	n	nd
31	17	8	2019	Namsky Ulus	Yakutia	Eastern Siberia	63.362252	128.992868	Anseriformes	Anas crecca	Common teal	n	nd
32	17	8	2019	Namsky Ulus	Yakutia	Eastern Siberia	63.362252	128.992868	Anseriformes	Anas crecca	Common teal	n	nd	H3N8	A/Common_Teal/Yakutia/32/2019	EPI_ISL_18633899
33	17	8	2019	Namsky Ulus	Yakutia	Eastern Siberia	63.362252	128.992868	Anseriformes	Anas crecca	Common teal	n	nd
34	17	8	2019	Namsky Ulus	Yakutia	Eastern Siberia	63.362252	128.992868	Anseriformes	Anas crecca	Common teal	n	nd
1x	19	8	2019	Namsky Ulus	Yakutia	Eastern Siberia	63.362252	128.992868	Anseriformes	Anas crecca	Common teal	n	nd
2x	19	8	2019	Namsky Ulus	Yakutia	Eastern Siberia	63.067668728677425	128.4464617268219	Anseriformes	Anas crecca	Common teal	n	nd	H10N3	A/Common_Teal/Yakutia/2x/2019	EPI_ISL_18633890
3x	19	8	2019	Namsky Ulus	Yakutia	Eastern Siberia	63.362252	128.992868	Anseriformes	Anas crecca	Common teal	n	nd
4x	19	8	2019	Namsky Ulus	Yakutia	Eastern Siberia	63.362252	128.992868	Anseriformes	Anas crecca	Common teal	n	nd
5x	19	8	2019	Namsky Ulus	Yakutia	Eastern Siberia	63.362252	128.992868	Anseriformes	Anas crecca	Common teal	n	nd
6x	19	8	2019	Namsky Ulus	Yakutia	Eastern Siberia	63.067668728677425	128.4464617268219	Anseriformes	Anas crecca	Common teal	n	nd	H3N6	A/Common_Teal/Yakutia/6x/2019	EPI_ISL_18633892
7x	19	8	2019	Namsky Ulus	Yakutia	Eastern Siberia	63.362252	128.992868	Anseriformes	Anas crecca	Common teal	n	nd
8x	19	8	2019	Namsky Ulus	Yakutia	Eastern Siberia	63.362252	128.992868	Anseriformes	Anas crecca	Common teal	n	nd
9x	19	8	2019	Namsky Ulus	Yakutia	Eastern Siberia	63.362252	128.992868	Anseriformes	Anas crecca	Common teal	n	nd
10x	19	8	2019	Namsky Ulus	Yakutia	Eastern Siberia	63.362252	128.992868	Anseriformes	Anas crecca	Common teal	n	nd
11x	19	8	2019	Namsky Ulus	Yakutia	Eastern Siberia	63.362252	128.992868	Anseriformes	Anas crecca	Common teal	n	nd
12x	19	8	2019	Namsky Ulus	Yakutia	Eastern Siberia	63.362252	128.992868	Anseriformes	Anas crecca	Common teal	n	nd
13x	19	8	2019	Namsky Ulus	Yakutia	Eastern Siberia	63.362252	128.992868	Anseriformes	Anas crecca	Common teal	n	nd
57x	20	8	2019	Namsky Ulus	Yakutia	Eastern Siberia	63.362252	128.992868	Anseriformes	Anas crecca	Common teal	n	nd
58x	20	8	2019	Namsky Ulus	Yakutia	Eastern Siberia	63.362252	128.992868	Anseriformes	Anas crecca	Common teal	n	nd
59x	20	8	2019	Namsky Ulus	Yakutia	Eastern Siberia	63.362252	128.992868	Anseriformes	Anas crecca	Common teal	n	nd
60x	20	8	2019	Namsky Ulus	Yakutia	Eastern Siberia	63.362252	128.992868	Anseriformes	Anas crecca	Common teal	n	nd
61x	20	8	2019	Namsky Ulus	Yakutia	Eastern Siberia	63.362252	128.992868	Anseriformes	Anas crecca	Common teal	n	nd
62x	20	8	2019	Namsky Ulus	Yakutia	Eastern Siberia	63.362252	128.992868	Anseriformes	Anas crecca	Common teal	n	nd
64x	20	8	2019	Namsky Ulus	Yakutia	Eastern Siberia	63.362252	128.992868	Anseriformes	Anas crecca	Common teal	n	nd
65x	20	8	2019	Namsky Ulus	Yakutia	Eastern Siberia	63.362252	128.992868	Anseriformes	Anas crecca	Common teal	n	nd
66x	20	8	2019	Namsky Ulus	Yakutia	Eastern Siberia	63.362252	128.992868	Anseriformes	Anas crecca	Common teal	n	nd
67x	20	8	2019	Namsky Ulus	Yakutia	Eastern Siberia	63.362252	128.992868	Anseriformes	Anas crecca	Common teal	n	nd
3	28	5	2019	Namsky Ulus	Yakutia	Eastern Siberia	63.362252	128.992868	Anseriformes	Anas crecca	Common teal	m	n
4	nd	5	2019	Namsky Ulus	Yakutia	Eastern Siberia	63.362252	128.992868	Anseriformes	Anas crecca	Common teal	n	n
6	16	5	2019	Namsky Ulus	Yakutia	Eastern Siberia	63.362252	128.992868	Anseriformes	Anas crecca	Common teal	n	nd
11	20	5	2019	Namsky Ulus	Yakutia	Eastern Siberia	63.362252	128.992868	Anseriformes	Anas crecca	Common teal	n	nd
12	23	5	2019	Namsky Ulus	Yakutia	Eastern Siberia	63.362252	128.992868	Anseriformes	Anas crecca	Common teal	n	nd
13	nd	5	2019	Namsky Ulus	Yakutia	Eastern Siberia	63.362252	128.992868	Anseriformes	Anas crecca	Common teal	n	nd
24	nd	5	2019	Namsky Ulus	Yakutia	Eastern Siberia	63.362252	128.992868	Anseriformes	Anas crecca	Common teal	n	nd
27	nd	5	2019	Namsky Ulus	Yakutia	Eastern Siberia	63.362252	128.992868	Anseriformes	Anas crecca	Common teal	n	nd
30	19	5	2019	Namsky Ulus	Yakutia	Eastern Siberia	63.362252	128.992868	Anseriformes	Anas crecca	Common teal	n	nd
33	10	5	2019	Namsky Ulus	Yakutia	Eastern Siberia	63.362252	128.992868	Anseriformes	Anas crecca	Common teal	m	nd
37	13	5	2019	Namsky Ulus	Yakutia	Eastern Siberia	63.362252	128.992868	Anseriformes	Anas crecca	Common teal	m	nd
39	15	5	2019	Namsky Ulus	Yakutia	Eastern Siberia	63.362252	128.992868	Anseriformes	Anas crecca	Common teal	n	nd
40	nd	5	2019	Namsky Ulus	Yakutia	Eastern Siberia	63.362252	128.992868	Anseriformes	Anas crecca	Common teal	n	nd
41	14	5	2019	Namsky Ulus	Yakutia	Eastern Siberia	63.362252	128.992868	Anseriformes	Anas crecca	Common teal	f	nd
42	nd	5	2019	Namsky Ulus	Yakutia	Eastern Siberia	63.362252	128.992868	Anseriformes	Anas crecca	Common teal	n	nd
44	nd	5	2019	Namsky Ulus	Yakutia	Eastern Siberia	63.362252	128.992868	Anseriformes	Anas crecca	Common teal	n	nd
46	nd	5	2019	Namsky Ulus	Yakutia	Eastern Siberia	63.362252	128.992868	Anseriformes	Anas crecca	Common teal	n	nd
49	19	5	2019	Namsky Ulus	Yakutia	Eastern Siberia	63.362252	128.992868	Anseriformes	Anas crecca	Common teal	n	nd
52	nd	5	2019	Namsky Ulus	Yakutia	Eastern Siberia	63.362252	128.992868	Anseriformes	Anas crecca	Common teal	n	nd
62	16	5	2019	Namsky Ulus	Yakutia	Eastern Siberia	63.362252	128.992868	Anseriformes	Anas crecca	Common teal	n	nd
70	12	5	2019	Namsky Ulus	Yakutia	Eastern Siberia	63.362252	128.992868	Anseriformes	Anas crecca	Common teal	m	nd
71	23	5	2019	Namsky Ulus	Yakutia	Eastern Siberia	63.362252	128.992868	Anseriformes	Anas crecca	Common teal	f	nd
76	19	5	2019	Namsky Ulus	Yakutia	Eastern Siberia	63.362252	128.992868	Anseriformes	Anas crecca	Common teal	n	nd
78	21	5	2019	Namsky Ulus	Yakutia	Eastern Siberia	63.362252	128.992868	Anseriformes	Anas crecca	Common teal	m	nd
84	19	5	2019	Namsky Ulus	Yakutia	Eastern Siberia	63.362252	128.992868	Anseriformes	Anas crecca	Common teal	n	nd
87	21	5	2019	Namsky Ulus	Yakutia	Eastern Siberia	63.362252	128.992868	Anseriformes	Anas crecca	Common teal	m	nd
90	15	5	2019	Namsky Ulus	Yakutia	Eastern Siberia	63.362252	128.992868	Anseriformes	Anas crecca	Common teal	n	nd
95	21	5	2019	Namsky Ulus	Yakutia	Eastern Siberia	63.362252	128.992868	Anseriformes	Anas crecca	Common teal	m	nd
98	8	5	2019	Namsky Ulus	Yakutia	Eastern Siberia	63.362252	128.992868	Anseriformes	Anas crecca	Common teal	f	nd
100	23	5	2019	Namsky Ulus	Yakutia	Eastern Siberia	63.362252	128.992868	Anseriformes	Anas crecca	Common teal	f	nd
102	15	5	2019	Namsky Ulus	Yakutia	Eastern Siberia	63.362252	128.992868	Anseriformes	Anas crecca	Common teal	n	nd
104	nd	5	2019	Namsky Ulus	Yakutia	Eastern Siberia	63.362252	128.992868	Anseriformes	Anas crecca	Common teal	n	nd
105	15	5	2019	Namsky Ulus	Yakutia	Eastern Siberia	63.362252	128.992868	Anseriformes	Anas crecca	Common teal	n	nd
106	8	5	2019	Namsky Ulus	Yakutia	Eastern Siberia	63.362252	128.992868	Anseriformes	Anas crecca	Common teal	n	nd
119	21	5	2019	Namsky Ulus	Yakutia	Eastern Siberia	63.362252	128.992868	Anseriformes	Anas crecca	Common teal	m	nd
125	28	5	2019	Namsky Ulus	Yakutia	Eastern Siberia	63.362252	128.992868	Anseriformes	Anas crecca	Common teal	f	nd
126	21	5	2019	Namsky Ulus	Yakutia	Eastern Siberia	63.362252	128.992868	Anseriformes	Anas crecca	Common teal	f	nd
127	29	5	2019	Namsky Ulus	Yakutia	Eastern Siberia	63.362252	128.992868	Anseriformes	Anas crecca	Common teal	n	nd
138	14	5	2019	Namsky Ulus	Yakutia	Eastern Siberia	63.362252	128.992868	Anseriformes	Anas crecca	Common teal	m	nd
141	8	5	2019	Namsky Ulus	Yakutia	Eastern Siberia	63.362252	128.992868	Anseriformes	Anas crecca	Common teal	n	nd
143	9	5	2019	Namsky Ulus	Yakutia	Eastern Siberia	63.362252	128.992868	Anseriformes	Anas crecca	Common teal	n	nd
150	12	5	2019	Namsky Ulus	Yakutia	Eastern Siberia	63.362252	128.992868	Anseriformes	Anas crecca	Common teal	f	nd
154	13	5	2019	Namsky Ulus	Yakutia	Eastern Siberia	63.362252	128.992868	Anseriformes	Anas crecca	Common teal	m	nd
158	15	5	2019	Namsky Ulus	Yakutia	Eastern Siberia	63.362252	128.992868	Anseriformes	Anas crecca	Common teal	n	nd
160	28	5	2019	Namsky Ulus	Yakutia	Eastern Siberia	63.362252	128.992868	Anseriformes	Anas crecca	Common teal	m	nd
802	19	8	2018	Namsky Ulus	Yakutia	Eastern Siberia	63.365001	128.901055	Anseriformes	Anas crecca	Common Teal	m	nd	H4N6	A/teal/Yakutia/802/2018	EPI_ISL_345915
20.	20	8	2018	Namsky Ulus	Yakutia	Eastern Siberia	63.365001	128.901055	Anseriformes	Anas crecca	Common Teal	f	nd
21.	20	8	2018	Namsky Ulus	Yakutia	Eastern Siberia	63.365001	128.901055	Anseriformes	Anas crecca	Common Teal	f	nd
22.	20	8	2018	Namsky Ulus	Yakutia	Eastern Siberia	63.365001	128.901055	Anseriformes	Anas crecca	Common Teal	f	nd
24.	20	8	2018	Namsky Ulus	Yakutia	Eastern Siberia	63.365001	128.901055	Anseriformes	Anas crecca	Common Teal	f	nd
25.	20	8	2018	Namsky Ulus	Yakutia	Eastern Siberia	63.365001	128.901055	Anseriformes	Anas crecca	Common Teal	f	nd
26.	20	8	2018	Namsky Ulus	Yakutia	Eastern Siberia	63.365001	128.901055	Anseriformes	Anas crecca	Common Teal	m	nd
47.	21	8	2018	Namsky Ulus	Yakutia	Eastern Siberia	63.365001	128.901055	Anseriformes	Anas crecca	Common Teal	m	nd
48.	21	8	2018	Namsky Ulus	Yakutia	Eastern Siberia	63.365001	128.901055	Anseriformes	Anas crecca	Common Teal	m	nd
849	21	8	2018	Namsky Ulus	Yakutia	Eastern Siberia	63.365001	128.901055	Anseriformes	Anas crecca	Common Teal	m	nd	H3N8	A/teal/Yakutia/849/2018	EPI_ISL_345916
50.	21	8	2018	Namsky Ulus	Yakutia	Eastern Siberia	63.365001	128.901055	Anseriformes	Anas crecca	Common Teal	m	nd
51.	21	8	2018	Namsky Ulus	Yakutia	Eastern Siberia	63.365001	128.901055	Anseriformes	Anas crecca	Common Teal	m	nd
52.	21	8	2018	Namsky Ulus	Yakutia	Eastern Siberia	63.365001	128.901055	Anseriformes	Anas crecca	Common Teal	m	nd
53.	21	8	2018	Namsky Ulus	Yakutia	Eastern Siberia	63.365001	128.901055	Anseriformes	Anas crecca	Common Teal	m	nd
72.	21	8	2018	Namsky Ulus	Yakutia	Eastern Siberia	63.365001	128.901055	Anseriformes	Anas crecca	Common Teal	m	nd
73.	21	8	2018	Namsky Ulus	Yakutia	Eastern Siberia	63.365001	128.901055	Anseriformes	Anas crecca	Common Teal	m	nd
97.	22	8	2018	Namsky Ulus	Yakutia	Eastern Siberia	63.365001	128.901055	Anseriformes	Anas crecca	Common Teal	m	nd
99.	21	8	2018	Namsky Ulus	Yakutia	Eastern Siberia	63.365001	128.901055	Anseriformes	Anas crecca	Common Teal	f	nd
С-24	18	8	2023	Suntarsky Ulus	Yakutia	Eastern Siberia	62.713046	117.573499	Anseriformes	Anas crecca	Common Teal	nd	nd
С-25	18	8	2023	Suntarsky Ulus	Yakutia	Eastern Siberia	62.713046	117.573499	Anseriformes	Anas crecca	Common Teal	nd	nd
С-26	18	8	2023	Suntarsky Ulus	Yakutia	Eastern Siberia	62.713046	117.573499	Anseriformes	Anas crecca	Common Teal	nd	nd
С-27	18	8	2023	Suntarsky Ulus	Yakutia	Eastern Siberia	62.713046	117.573499	Anseriformes	Anas crecca	Common Teal	nd	nd
С-28	18	8	2023	Suntarsky Ulus	Yakutia	Eastern Siberia	62.713046	117.573499	Anseriformes	Anas crecca	Common Teal	nd	nd
С-29	18	8	2023	Suntarsky Ulus	Yakutia	Eastern Siberia	62.713046	117.573499	Anseriformes	Anas crecca	Common Teal	nd	nd
С-30	18	8	2023	Suntarsky Ulus	Yakutia	Eastern Siberia	62.713046	117.573499	Anseriformes	Anas crecca	Common Teal	nd	nd
С-31	18	8	2023	Suntarsky Ulus	Yakutia	Eastern Siberia	62.713046	117.573499	Anseriformes	Anas crecca	Common Teal	nd	nd
С-32	18	8	2023	Suntarsky Ulus	Yakutia	Eastern Siberia	62.713046	117.573499	Anseriformes	Anas crecca	Common Teal	nd	nd
С-33	18	8	2023	Suntarsky Ulus	Yakutia	Eastern Siberia	62.713046	117.573499	Anseriformes	Anas crecca	Common Teal	nd	nd
С-43	19	8	2023	Suntarsky Ulus	Yakutia	Eastern Siberia	62.256883	116.166000	Anseriformes	Anas crecca	Common Teal	nd	nd
С-44	19	8	2023	Suntarsky Ulus	Yakutia	Eastern Siberia	62.256883	116.166000	Anseriformes	Anas crecca	Common Teal	nd	nd
С-45	19	8	2023	Suntarsky Ulus	Yakutia	Eastern Siberia	62.256883	116.166000	Anseriformes	Anas crecca	Common Teal	nd	nd
С-46	19	8	2023	Suntarsky Ulus	Yakutia	Eastern Siberia	62.256883	116.166000	Anseriformes	Anas crecca	Common Teal	nd	nd
С-47	19	8	2023	Suntarsky Ulus	Yakutia	Eastern Siberia	62.256883	116.166000	Anseriformes	Anas crecca	Common Teal	nd	nd
С-49	19	8	2023	Suntarsky Ulus	Yakutia	Eastern Siberia	62.160619	117.647601	Anseriformes	Anas crecca	Common Teal	nd	nd
С-50	19	8	2023	Suntarsky Ulus	Yakutia	Eastern Siberia	62.160619	117.647601	Anseriformes	Anas crecca	Common Teal	nd	nd
С-51	19	8	2023	Suntarsky Ulus	Yakutia	Eastern Siberia	62.160619	117.647601	Anseriformes	Anas crecca	Common Teal	nd	nd
С-52	19	8	2023	Suntarsky Ulus	Yakutia	Eastern Siberia	62.160619	117.647601	Anseriformes	Anas crecca	Common Teal	nd	nd	H3N6	A/Common_Teal/Yakutia/C-52/2023	EPI_ISL_19202490
С-53	19	8	2023	Suntarsky Ulus	Yakutia	Eastern Siberia	62.160619	117.647601	Anseriformes	Anas crecca	Common Teal	nd	nd
С-54	19	8	2023	Suntarsky Ulus	Yakutia	Eastern Siberia	62.160619	117.647601	Anseriformes	Anas crecca	Common Teal	nd	nd
С-55	19	8	2023	Suntarsky Ulus	Yakutia	Eastern Siberia	62.160619	117.647601	Anseriformes	Anas crecca	Common Teal	nd	nd
С-56	19	8	2023	Suntarsky Ulus	Yakutia	Eastern Siberia	62.160619	117.647601	Anseriformes	Anas crecca	Common Teal	nd	nd
С-57	19	8	2023	Suntarsky Ulus	Yakutia	Eastern Siberia	62.160619	117.647601	Anseriformes	Anas crecca	Common Teal	nd	nd
С-58	19	8	2023	Suntarsky Ulus	Yakutia	Eastern Siberia	62.160619	117.647601	Anseriformes	Anas crecca	Common Teal	nd	nd
С-64	20	8	2023	Suntarsky Ulus	Yakutia	Eastern Siberia	62.160619	117.647601	Anseriformes	Anas crecca	Common Teal	nd	nd
С-65	20	8	2023	Suntarsky Ulus	Yakutia	Eastern Siberia	62.160619	117.647601	Anseriformes	Anas crecca	Common Teal	nd	nd
С-66	20	8	2023	Suntarsky Ulus	Yakutia	Eastern Siberia	62.160619	117.647601	Anseriformes	Anas crecca	Common Teal	nd	nd
С-67	20	8	2023	Suntarsky Ulus	Yakutia	Eastern Siberia	62.160619	117.647601	Anseriformes	Anas crecca	Common Teal	nd	nd	H3N8	A/Common_Teal/Yakutia/C-67/2023	EPI_ISL_19202492
С-68	20	8	2023	Suntarsky Ulus	Yakutia	Eastern Siberia	62.160619	117.647601	Anseriformes	Anas crecca	Common Teal	nd	nd
С-69	20	8	2023	Suntarsky Ulus	Yakutia	Eastern Siberia	62.160619	117.647601	Anseriformes	Anas crecca	Common Teal	nd	nd
С-70	20	8	2023	Suntarsky Ulus	Yakutia	Eastern Siberia	62.160619	117.647601	Anseriformes	Anas crecca	Common Teal	nd	nd
С-71	20	8	2023	Suntarsky Ulus	Yakutia	Eastern Siberia	62.160619	117.647601	Anseriformes	Anas crecca	Common Teal	nd	nd
С-72	20	8	2023	Suntarsky Ulus	Yakutia	Eastern Siberia	62.160619	117.647601	Anseriformes	Anas crecca	Common Teal	nd	nd
С-73	20	8	2023	Suntarsky Ulus	Yakutia	Eastern Siberia	62.160619	117.647601	Anseriformes	Anas crecca	Common Teal	nd	nd
С-74	20	8	2023	Suntarsky Ulus	Yakutia	Eastern Siberia	62.160619	117.647601	Anseriformes	Anas crecca	Common Teal	nd	nd	H3N8	A/Common_Teal/Yakutia/C-74/2023	EPI_ISL_19202494
С-75	20	8	2023	Suntarsky Ulus	Yakutia	Eastern Siberia	62.160619	117.647601	Anseriformes	Anas crecca	Common Teal	nd	nd
С-76	20	8	2023	Suntarsky Ulus	Yakutia	Eastern Siberia	62.160619	117.647601	Anseriformes	Anas crecca	Common Teal	nd	nd
С-77	20	8	2023	Suntarsky Ulus	Yakutia	Eastern Siberia	62.160619	117.647601	Anseriformes	Anas crecca	Common Teal	nd	nd
С-78	20	8	2023	Suntarsky Ulus	Yakutia	Eastern Siberia	62.160619	117.647601	Anseriformes	Anas crecca	Common Teal	nd	nd
С-79	20	8	2023	Suntarsky Ulus	Yakutia	Eastern Siberia	62.160619	117.647601	Anseriformes	Anas crecca	Common Teal	nd	nd
С-80	20	8	2023	Suntarsky Ulus	Yakutia	Eastern Siberia	62.160619	117.647601	Anseriformes	Anas crecca	Common Teal	nd	nd
С-86	20	8	2023	Suntarsky Ulus	Yakutia	Eastern Siberia	62.160619	117.647601	Anseriformes	Anas crecca	Common Teal	nd	nd	H3N8	A/Common_Teal/Yakutia/C-86/2023	EPI_ISL_19202503
С-87	20	8	2023	Suntarsky Ulus	Yakutia	Eastern Siberia	62.160619	117.647601	Anseriformes	Anas crecca	Common Teal	nd	nd
УА - 1	30	8	2023	Ust-Aldan Ulus	Yakutia	Eastern Siberia	63.225342	132.131722	Anseriformes	Anas crecca	Common Teal	nd	nd
УА - 2	30	8	2023	Ust-Aldan Ulus	Yakutia	Eastern Siberia	63.225342	132.131722	Anseriformes	Anas crecca	Common Teal	nd	nd
УА - 3	30	8	2023	Ust-Aldan Ulus	Yakutia	Eastern Siberia	63.225342	132.131722	Anseriformes	Anas crecca	Common Teal	nd	nd	H3N6	A/Common_Teal/Yakutia/UA-3/2023	EPI_ISL_19202504
УА - 4	30	8	2023	Ust-Aldan Ulus	Yakutia	Eastern Siberia	63.225342	132.131722	Anseriformes	Anas crecca	Common Teal	nd	nd	H3N8	A/Common_Teal/Yakutia/UA-4/2023	EPI_ISL_19202505
УА - 5	30	8	2023	Ust-Aldan Ulus	Yakutia	Eastern Siberia	63.225342	132.131722	Anseriformes	Anas crecca	Common Teal	nd	nd
УА - 6	30	8	2023	Ust-Aldan Ulus	Yakutia	Eastern Siberia	63.225342	132.131722	Anseriformes	Anas crecca	Common Teal	nd	nd
УА - 7	30	8	2023	Ust-Aldan Ulus	Yakutia	Eastern Siberia	63.225342	132.131722	Anseriformes	Anas crecca	Common Teal	nd	nd
УА - 8	30	8	2023	Ust-Aldan Ulus	Yakutia	Eastern Siberia	63.225342	132.131722	Anseriformes	Anas crecca	Common Teal	nd	nd
УА - 12	31	8	2023	Ust-Aldan Ulus	Yakutia	Eastern Siberia	63.225342	132.131722	Anseriformes	Anas crecca	Common Teal	nd	nd
УА - 13	31	8	2023	Ust-Aldan Ulus	Yakutia	Eastern Siberia	63.225342	132.131722	Anseriformes	Anas crecca	Common Teal	nd	nd
УА - 28	1	9	2023	Ust-Aldan Ulus	Yakutia	Eastern Siberia	63.225342	132.131722	Anseriformes	Anas crecca	Common Teal	nd	nd
УА - 29	1	9	2023	Ust-Aldan Ulus	Yakutia	Eastern Siberia	63.225342	132.131722	Anseriformes	Anas crecca	Common Teal	nd	nd
УА - 30	1	9	2023	Ust-Aldan Ulus	Yakutia	Eastern Siberia	63.225342	132.131722	Anseriformes	Anas crecca	Common Teal	nd	nd
УА - 31	1	9	2023	Ust-Aldan Ulus	Yakutia	Eastern Siberia	63.225342	132.131722	Anseriformes	Anas crecca	Common Teal	nd	nd
УА - 32	1	9	2023	Ust-Aldan Ulus	Yakutia	Eastern Siberia	63.225342	132.131722	Anseriformes	Anas crecca	Common Teal	nd	nd
УА - 35	3	9	2023	Ust-Aldan Ulus	Yakutia	Eastern Siberia	63.225342	132.131722	Anseriformes	Anas crecca	Common Teal	nd	nd
УА - 36	3	9	2023	Ust-Aldan Ulus	Yakutia	Eastern Siberia	63.225342	132.131722	Anseriformes	Anas crecca	Common Teal	nd	nd
УА - 37	3	9	2023	Ust-Aldan Ulus	Yakutia	Eastern Siberia	63.225342	132.131722	Anseriformes	Anas crecca	Common Teal	nd	nd	H3N6	A/Common_Teal/Yakutia/UA-37/2023	EPI_ISL_19204506
УА - 38	3	9	2023	Ust-Aldan Ulus	Yakutia	Eastern Siberia	63.225342	132.131722	Anseriformes	Anas crecca	Common Teal	nd	nd
УА - 39	3	9	2023	Ust-Aldan Ulus	Yakutia	Eastern Siberia	63.225342	132.131722	Anseriformes	Anas crecca	Common Teal	nd	nd
УА - 40	3	9	2023	Ust-Aldan Ulus	Yakutia	Eastern Siberia	63.225342	132.131722	Anseriformes	Anas crecca	Common Teal	nd	nd
УА - 41	3	9	2023	Ust-Aldan Ulus	Yakutia	Eastern Siberia	63.225342	132.131722	Anseriformes	Anas crecca	Common Teal	nd	nd
УА - 42	3	9	2023	Ust-Aldan Ulus	Yakutia	Eastern Siberia	63.225342	132.131722	Anseriformes	Anas crecca	Common Teal	nd	nd
УА - 43	3	9	2023	Ust-Aldan Ulus	Yakutia	Eastern Siberia	63.225342	132.131722	Anseriformes	Anas crecca	Common Teal	nd	nd
УА - 44	3	9	2023	Ust-Aldan Ulus	Yakutia	Eastern Siberia	63.225342	132.131722	Anseriformes	Anas crecca	Common Teal	nd	nd
УА - 46	4	9	2023	Ust-Aldan Ulus	Yakutia	Eastern Siberia	63.225342	132.131722	Anseriformes	Anas crecca	Common Teal	nd	nd
УА - 47	4	9	2023	Ust-Aldan Ulus	Yakutia	Eastern Siberia	63.225342	132.131722	Anseriformes	Anas crecca	Common Teal	nd	nd
УА - 48	4	9	2023	Ust-Aldan Ulus	Yakutia	Eastern Siberia	63.225342	132.131722	Anseriformes	Anas crecca	Common Teal	nd	nd
УА - 49	4	9	2023	Ust-Aldan Ulus	Yakutia	Eastern Siberia	63.225342	132.131722	Anseriformes	Anas crecca	Common Teal	nd	nd
УА - 51	5	9	2023	Ust-Aldan Ulus	Yakutia	Eastern Siberia	63.225342	132.131722	Anseriformes	Anas crecca	Common Teal	nd	nd
УА - 52	5	9	2023	Ust-Aldan Ulus	Yakutia	Eastern Siberia	63.225342	132.131722	Anseriformes	Anas crecca	Common Teal	nd	nd	H3N8	A/Common_Teal/Yakutia/UA-52/2023	EPI_ISL_19204489
УА - 53	5	9	2023	Ust-Aldan Ulus	Yakutia	Eastern Siberia	63.225342	132.131722	Anseriformes	Anas crecca	Common Teal	nd	nd
УА - 54	5	9	2023	Ust-Aldan Ulus	Yakutia	Eastern Siberia	63.225342	132.131722	Anseriformes	Anas crecca	Common Teal	nd	nd
УА - 55	5	9	2023	Ust-Aldan Ulus	Yakutia	Eastern Siberia	63.225342	132.131722	Anseriformes	Anas crecca	Common Teal	nd	nd	H3N6	A/Common_Teal/Yakutia/UA-55/2023	EPI_ISL_19204490
ОП - 6	5	9	2023	Tomponsky Ulus	Yakutia	Eastern Siberia	61.878065	135.526455	Anseriformes	Anas crecca	Common Teal	nd	nd
ОП - 14	6	9	2023	Tomponsky Ulus	Yakutia	Eastern Siberia	61.878065	135.526455	Anseriformes	Anas crecca	Common Teal	nd	nd
ОП - 15	6	9	2023	Tomponsky Ulus	Yakutia	Eastern Siberia	61.878065	135.526455	Anseriformes	Anas crecca	Common Teal	nd	nd
ОП - 45	15	9	2023	Tomponsky Ulus	Yakutia	Eastern Siberia	61.878065	135.526455	Anseriformes	Anas crecca	Common Teal	nd	nd
ОП - 46	15	9	2023	Tomponsky Ulus	Yakutia	Eastern Siberia	61.878065	135.526455	Anseriformes	Anas crecca	Common Teal	nd	nd
ОП - 75	30	9	2023	Tomponsky Ulus	Yakutia	Eastern Siberia	61.878065	135.526455	Anseriformes	Anas crecca	Common Teal	nd	nd
К-4	19	8	2023	Namsky Ulus	Yakutia	Eastern Siberia	62.79408334555165	128.9514951392275	Anseriformes	Anas crecca	Common Teal	nd	nd
К-14	19	8	2023	Namsky Ulus	Yakutia	Eastern Siberia	62.79408334555165	128.9514951392275	Anseriformes	Anas crecca	Common Teal	nd	nd
К-25	19	8	2023	Namsky Ulus	Yakutia	Eastern Siberia	62.79408334555165	128.9514951392275	Anseriformes	Anas crecca	Common Teal	nd	nd
К-28	19	8	2023	Namsky Ulus	Yakutia	Eastern Siberia	62.79408334555165	128.9514951392275	Anseriformes	Anas crecca	Common Teal	nd	nd	H3N8	A/Common_Teal/Yakutia/K-28/2023	EPI_ISL_19204497
К-36	19	8	2023	Namsky Ulus	Yakutia	Eastern Siberia	62.79408334555165	128.9514951392275	Anseriformes	Anas crecca	Common Teal	nd	nd
К-48	20	8	2023	Namsky Ulus	Yakutia	Eastern Siberia	63.428151866347235	128.60329744304116	Anseriformes	Anas crecca	Common Teal	nd	nd
К-57	20	8	2023	Namsky Ulus	Yakutia	Eastern Siberia	63.428151866347235	128.60329744304116	Anseriformes	Anas crecca	Common Teal	nd	nd	H3N8	A/Anas_crecca/Yakutia/K-57/2023	EPI_ISL_19204504
К-71	20	8	2023	Namsky Ulus	Yakutia	Eastern Siberia	63.428151866347235	128.60329744304116	Anseriformes	Anas crecca	Common Teal	nd	nd
К-95	27	8	2023	Namsky Ulus	Yakutia	Eastern Siberia	63.067668728677425	128.4464617268219	Anseriformes	Anas crecca	Common Teal	nd	nd
К-96	27	8	2023	Namsky Ulus	Yakutia	Eastern Siberia	63.067668728677425	128.4464617268219	Anseriformes	Anas crecca	Common Teal	nd	nd	H4N6	A/Common_Teal/Yakutia/K-96/2023	EPI_ISL_19204501
К-98	27	8	2023	Namsky Ulus	Yakutia	Eastern Siberia	63.067668728677425	128.4464617268219	Anseriformes	Anas crecca	Common Teal	nd	nd	H3N8	A/Common_Teal/Yakutia/K-98/2023	EPI_ISL_19204500
К-104	28	8	2023	Namsky Ulus	Yakutia	Eastern Siberia	63.067668728677425	128.4464617268219	Anseriformes	Anas crecca	Common Teal	nd	nd
Ya-110	7	9	2023	Yakutsk	Yakutia	Eastern Siberia	62.0392	129.808	Anseriformes	Anas crecca	Common Teal	m	nd
Ya-112	12	9	2023	Yakutsk	Yakutia	Eastern Siberia	62.0392	129.808	Anseriformes	Anas crecca	Common Teal	m	nd
Y8	2	5	2023	Khangallassky Ulus	Yakutia	Eastern Siberia	61.674140	129.425360	Anseriformes	Anas crecca	Common Teal	f	nd
Y9	2	5	2023	Khangallassky Ulus	Yakutia	Eastern Siberia	61.674140	129.425360	Anseriformes	Anas crecca	Common Teal	f	nd
Y10	2	5	2023	Khangallassky Ulus	Yakutia	Eastern Siberia	61.674140	129.425360	Anseriformes	Anas crecca	Common Teal	m	nd
Y11	2	5	2023	Khangallassky Ulus	Yakutia	Eastern Siberia	61.674140	129.425360	Anseriformes	Anas crecca	Common Teal	m	nd
Y12	2	5	2023	Khangallassky Ulus	Yakutia	Eastern Siberia	61.674140	129.425360	Anseriformes	Anas crecca	Common Teal	m	nd
Y13	2	5	2023	Khangallassky Ulus	Yakutia	Eastern Siberia	61.674140	129.425360	Anseriformes	Anas crecca	Common Teal	f	nd
Y14	2	5	2023	Khangallassky Ulus	Yakutia	Eastern Siberia	61.674140	129.425360	Anseriformes	Anas crecca	Common Teal	f	nd
Y16	2	5	2023	Khangallassky Ulus	Yakutia	Eastern Siberia	61.674140	129.425360	Anseriformes	Anas crecca	Common Teal	f	nd
Y19	3	5	2023	Khangallassky Ulus	Yakutia	Eastern Siberia	61.674140	129.425360	Anseriformes	Anas crecca	Common Teal	m	nd
Y25	3	5	2023	Khangallassky Ulus	Yakutia	Eastern Siberia	61.674140	129.425360	Anseriformes	Anas crecca	Common Teal	m	nd
Y27	3	5	2023	Khangallassky Ulus	Yakutia	Eastern Siberia	61.674140	129.425360	Anseriformes	Anas crecca	Common Teal	f	nd
Bo1	20	8	2022	Kobyaysky Ulus	Yakutia	Eastern Siberia	63.434109°	128.481752°	Anseriformes	Anas crecca	Common Teal	nd	nd
Bo2	20	8	2022	Kobyaysky Ulus	Yakutia	Eastern Siberia	63.434109°	128.481752°	Anseriformes	Anas crecca	Common Teal	nd	nd
Bo8	20	8	2022	Kobyaysky Ulus	Yakutia	Eastern Siberia	63.434109°	128.481752°	Anseriformes	Anas crecca	Common Teal	nd	nd
Bo24	20	8	2022	Kobyaysky Ulus	Yakutia	Eastern Siberia	63.434109°	128.481752°	Anseriformes	Anas crecca	Common Teal	nd	nd
V1	14	8	2022	Suntarsky Ulus	Yakutia	Eastern Siberia	62.083	117.469	Anseriformes	Anas crecca	Common Teal	nd	nd
V2	14	8	2022	Suntarsky Ulus	Yakutia	Eastern Siberia	62.083	117.469	Anseriformes	Anas crecca	Common Teal	nd	nd
V3	14	8	2022	Suntarsky Ulus	Yakutia	Eastern Siberia	62.083	117.469	Anseriformes	Anas crecca	Common Teal	nd	nd
V4	14	8	2022	Suntarsky Ulus	Yakutia	Eastern Siberia	62.083	117.469	Anseriformes	Anas crecca	Common Teal	nd	nd
V6	14	8	2022	Suntarsky Ulus	Yakutia	Eastern Siberia	62.083	117.469	Anseriformes	Anas crecca	Common Teal	nd	nd
V7	14	8	2022	Suntarsky Ulus	Yakutia	Eastern Siberia	62.083	117.469	Anseriformes	Anas crecca	Common Teal	nd	nd
V13	14	8	2022	Suntarsky Ulus	Yakutia	Eastern Siberia	62.094	117.603	Anseriformes	Anas crecca	Common Teal	nd	nd
V14	14	8	2022	Suntarsky Ulus	Yakutia	Eastern Siberia	62.094	117.603	Anseriformes	Anas crecca	Common Teal	nd	nd
V15	14	8	2022	Suntarsky Ulus	Yakutia	Eastern Siberia	62.094	117.603	Anseriformes	Anas crecca	Common Teal	nd	nd
V16	14	8	2022	Suntarsky Ulus	Yakutia	Eastern Siberia	62.094	117.603	Anseriformes	Anas crecca	Common Teal	nd	nd
V18	14	8	2022	Suntarsky Ulus	Yakutia	Eastern Siberia	62.094	117.603	Anseriformes	Anas crecca	Common Teal	nd	nd
V19	14	8	2022	Suntarsky Ulus	Yakutia	Eastern Siberia	62.094	117.603	Anseriformes	Anas crecca	Common Teal	nd	nd
V20	14	8	2022	Suntarsky Ulus	Yakutia	Eastern Siberia	62.094	117.603	Anseriformes	Anas crecca	Common Teal	nd	nd
V22	14	8	2022	Suntarsky Ulus	Yakutia	Eastern Siberia	62.094	117.603	Anseriformes	Anas crecca	Common Teal	nd	nd
V23	14	8	2022	Suntarsky Ulus	Yakutia	Eastern Siberia	62.094	117.603	Anseriformes	Anas crecca	Common Teal	nd	nd
V24	14	8	2022	Suntarsky Ulus	Yakutia	Eastern Siberia	62.094	117.603	Anseriformes	Anas crecca	Common Teal	nd	nd
V25	14	8	2022	Suntarsky Ulus	Yakutia	Eastern Siberia	62.094	117.603	Anseriformes	Anas crecca	Common Teal	nd	nd
V26	14	8	2022	Suntarsky Ulus	Yakutia	Eastern Siberia	62.094	117.603	Anseriformes	Anas crecca	Common Teal	nd	nd
V27	14	8	2022	Suntarsky Ulus	Yakutia	Eastern Siberia	62.094	117.603	Anseriformes	Anas crecca	Common Teal	nd	nd
V28	14	8	2022	Suntarsky Ulus	Yakutia	Eastern Siberia	62.094	117.603	Anseriformes	Anas crecca	Common Teal	nd	nd
V29	14	8	2022	Suntarsky Ulus	Yakutia	Eastern Siberia	62.094	117.603	Anseriformes	Anas crecca	Common Teal	nd	nd
V30	14	8	2022	Suntarsky Ulus	Yakutia	Eastern Siberia	62.094	117.603	Anseriformes	Anas crecca	Common Teal	nd	nd
V32	15	8	2022	Suntarsky Ulus	Yakutia	Eastern Siberia	62.19	116,4 - 117,5	Anseriformes	Anas crecca	Common Teal	nd	nd
V33	15	8	2022	Suntarsky Ulus	Yakutia	Eastern Siberia	62.19	116,4 - 117,5	Anseriformes	Anas crecca	Common Teal	nd	nd
V34	15	8	2022	Suntarsky Ulus	Yakutia	Eastern Siberia	62.19	116,4 - 117,5	Anseriformes	Anas crecca	Common Teal	nd	nd
V35	15	8	2022	Suntarsky Ulus	Yakutia	Eastern Siberia	62.19	116,4 - 117,5	Anseriformes	Anas crecca	Common Teal	nd	nd
V36	15	8	2022	Suntarsky Ulus	Yakutia	Eastern Siberia	62.19	116,4 - 117,5	Anseriformes	Anas crecca	Common Teal	nd	nd
V47	15	8	2022	Suntarsky Ulus	Yakutia	Eastern Siberia	62.19	116,4 - 117,5	Anseriformes	Anas crecca	Common Teal	nd	nd
V48	15	8	2022	Suntarsky Ulus	Yakutia	Eastern Siberia	62.19	116,4 - 117,5	Anseriformes	Anas crecca	Common Teal	nd	nd
V49	15	8	2022	Suntarsky Ulus	Yakutia	Eastern Siberia	62.19	116,4 - 117,5	Anseriformes	Anas crecca	Common Teal	nd	nd
V50	15	8	2022	Suntarsky Ulus	Yakutia	Eastern Siberia	62.19	116,4 - 117,5	Anseriformes	Anas crecca	Common Teal	nd	nd
V51	15	8	2022	Suntarsky Ulus	Yakutia	Eastern Siberia	62.19	116,4 - 117,5	Anseriformes	Anas crecca	Common Teal	nd	nd
V52	15	8	2022	Suntarsky Ulus	Yakutia	Eastern Siberia	62.19	116,4 - 117,5	Anseriformes	Anas crecca	Common Teal	nd	nd
V53	15	8	2022	Suntarsky Ulus	Yakutia	Eastern Siberia	62.19	116,4 - 117,5	Anseriformes	Anas crecca	Common Teal	nd	nd
V54	15	8	2022	Suntarsky Ulus	Yakutia	Eastern Siberia	62.083	117.469	Anseriformes	Anas crecca	Common Teal	nd	nd
V55	15	8	2022	Suntarsky Ulus	Yakutia	Eastern Siberia	62.083	117.469	Anseriformes	Anas crecca	Common Teal	nd	nd
V56	15	8	2022	Suntarsky Ulus	Yakutia	Eastern Siberia	62.083	117.469	Anseriformes	Anas crecca	Common Teal	nd	nd
V57	15	8	2022	Suntarsky Ulus	Yakutia	Eastern Siberia	62.083	117.469	Anseriformes	Anas crecca	Common Teal	nd	nd
V58	15	8	2022	Suntarsky Ulus	Yakutia	Eastern Siberia	62.083	117.469	Anseriformes	Anas crecca	Common Teal	nd	nd
V59	15	8	2022	Suntarsky Ulus	Yakutia	Eastern Siberia	62.083	117.469	Anseriformes	Anas crecca	Common Teal	nd	nd
V60	15	8	2022	Suntarsky Ulus	Yakutia	Eastern Siberia	62.083	117.469	Anseriformes	Anas crecca	Common Teal	nd	nd
V70	16	8	2022	Suntarsky Ulus	Yakutia	Eastern Siberia	62.4927	117.641	Anseriformes	Anas crecca	Common Teal	m	nd
V71	16	8	2022	Suntarsky Ulus	Yakutia	Eastern Siberia	62.4927	117.641	Anseriformes	Anas crecca	Common Teal	nd	nd
V72	16	8	2022	Suntarsky Ulus	Yakutia	Eastern Siberia	62.4927	117.641	Anseriformes	Anas crecca	Common Teal	nd	nd
V73	16	8	2022	Suntarsky Ulus	Yakutia	Eastern Siberia	62.4927	117.641	Anseriformes	Anas crecca	Common Teal	nd	nd
V76	16	8	2022	Suntarsky Ulus	Yakutia	Eastern Siberia	62.713046	117.573499	Anseriformes	Anas crecca	Common Teal	nd	nd
V77	16	8	2022	Suntarsky Ulus	Yakutia	Eastern Siberia	62.713046	117.573499	Anseriformes	Anas crecca	Common Teal	nd	nd
V78	16	8	2022	Suntarsky Ulus	Yakutia	Eastern Siberia	62.713046	117.573499	Anseriformes	Anas crecca	Common Teal	nd	nd
V79	16	8	2022	Suntarsky Ulus	Yakutia	Eastern Siberia	62.713046	117.573499	Anseriformes	Anas crecca	Common Teal	nd	nd
V80	16	8	2022	Suntarsky Ulus	Yakutia	Eastern Siberia	62.713046	117.573499	Anseriformes	Anas crecca	Common Teal	nd	nd
V81	16	8	2022	Suntarsky Ulus	Yakutia	Eastern Siberia	62.8025	117.621	Anseriformes	Anas crecca	Common Teal	nd	nd
V82	16	8	2022	Suntarsky Ulus	Yakutia	Eastern Siberia	62.8025	117.621	Anseriformes	Anas crecca	Common Teal	nd	nd
V83	20	8	2022	Yakutsk	Yakutia	Eastern Siberia	61.9	129.1	Anseriformes	Anas crecca	Common Teal	nd	nd
V86	20	8	2022	Yakutsk	Yakutia	Eastern Siberia	61.9	129.1	Anseriformes	Anas crecca	Common Teal	nd	nd
V87	20	8	2022	Yakutsk	Yakutia	Eastern Siberia	61.9	129.1	Anseriformes	Anas crecca	Common Teal	nd	nd
V88	20	8	2022	Yakutsk	Yakutia	Eastern Siberia	61.9	129.1	Anseriformes	Anas crecca	Common Teal	nd	nd
V89	20	8	2022	Yakutsk	Yakutia	Eastern Siberia	61.9	129.1	Anseriformes	Anas crecca	Common Teal	nd	nd
V90	20	8	2022	Yakutsk	Yakutia	Eastern Siberia	61.9	129.1	Anseriformes	Anas crecca	Common Teal	nd	nd
V91	20	8	2022	Yakutsk	Yakutia	Eastern Siberia	61.9	129.1	Anseriformes	Anas crecca	Common Teal	nd	nd
V92	20	8	2022	Yakutsk	Yakutia	Eastern Siberia	61.9	129.1	Anseriformes	Anas crecca	Common Teal	nd	nd
V93	20	8	2022	Yakutsk	Yakutia	Eastern Siberia	61.9	129.1	Anseriformes	Anas crecca	Common Teal	nd	nd
V96	20	8	2022	Yakutsk	Yakutia	Eastern Siberia	61.9	129.1	Anseriformes	Anas crecca	Common Teal	nd	nd
V97	24	8	2022	Khangallassky Ulus	Yakutia	Eastern Siberia	61.51	128.95	Anseriformes	Anas crecca	Common Teal	nd	nd
V98	24	8	2022	Khangallassky Ulus	Yakutia	Eastern Siberia	61.51	128.95	Anseriformes	Anas crecca	Common Teal	nd	nd	H3N8	A/Common_teal/Yakutia/V98/2022	EPI_ISL_19212534
V99	24	8	2022	Khangallassky Ulus	Yakutia	Eastern Siberia	61.51	128.95	Anseriformes	Anas crecca	Common Teal	nd	nd
V100	24	8	2022	Khangallassky Ulus	Yakutia	Eastern Siberia	61.51	128.95	Anseriformes	Anas crecca	Common Teal	nd	nd
V103	24	8	2022	Khangallassky Ulus	Yakutia	Eastern Siberia	61.51	128.95	Anseriformes	Anas crecca	Common Teal	nd	nd
V104	24	8	2022	Khangallassky Ulus	Yakutia	Eastern Siberia	61.51	128.95	Anseriformes	Anas crecca	Common Teal	nd	nd
V109	5	9	2022	Aldan Ulus	Yakutia	Eastern Siberia	58.527	128.897	Anseriformes	Anas crecca	Common Teal	nd	nd	H4N6	A/Common_teal/Yakutia/V109/2022	EPI_ISL_19212533
V110	5	9	2022	Aldan Ulus	Yakutia	Eastern Siberia	58.527	128.897	Anseriformes	Anas crecca	Common Teal	nd	nd
V111	5	9	2022	Aldan Ulus	Yakutia	Eastern Siberia	58.527	128.897	Anseriformes	Anas crecca	Common Teal	nd	nd
V112	5	9	2022	Aldan Ulus	Yakutia	Eastern Siberia	58.527	128.897	Anseriformes	Anas crecca	Common Teal	nd	nd
V113	5	9	2022	Aldan Ulus	Yakutia	Eastern Siberia	58.527	128.897	Anseriformes	Anas crecca	Common Teal	nd	nd
V117	6	9	2022	Aldan Ulus	Yakutia	Eastern Siberia	58.527	128.897	Anseriformes	Anas crecca	Common Teal	nd	nd
V121	8	9	2022	Aldan Ulus	Yakutia	Eastern Siberia	58.4969	129.25	Anseriformes	Anas crecca	Common Teal	nd	nd
V122	8	9	2022	Aldan Ulus	Yakutia	Eastern Siberia	58.4969	129.25	Anseriformes	Anas crecca	Common Teal	f	nd
V123	8	9	2022	Aldan Ulus	Yakutia	Eastern Siberia	58.4969	129.25	Anseriformes	Anas crecca	Common Teal	m	nd
V124	8	9	2022	Aldan Ulus	Yakutia	Eastern Siberia	58.4969	129.25	Anseriformes	Anas crecca	Common Teal	m	nd
V125	8	9	2022	Aldan Ulus	Yakutia	Eastern Siberia	58.4969	129.25	Anseriformes	Anas crecca	Common Teal	f	nd
V126	8	9	2022	Aldan Ulus	Yakutia	Eastern Siberia	58.4969	129.25	Anseriformes	Anas crecca	Common Teal	f	nd
V127	9	9	2022	Aldan Ulus	Yakutia	Eastern Siberia	58.4969	129.25	Anseriformes	Anas crecca	Common Teal	f	nd
V128	9	9	2022	Aldan Ulus	Yakutia	Eastern Siberia	58.4969	129.25	Anseriformes	Anas crecca	Common Teal	nd	nd
V129	9	9	2022	Aldan Ulus	Yakutia	Eastern Siberia	58.4969	129.25	Anseriformes	Anas crecca	Common Teal	f	nd
Y10	3	5	2022	Yakutsk	Yakutia	Eastern Siberia	62.0392	129.808	Anseriformes	Anas crecca	Common Teal	m	nd
Y18	7	5	2022	Khangallassky Ulus	Yakutia	Eastern Siberia	61.5744	129.257	Anseriformes	Anas crecca	Common Teal	f	nd
Y19	7	5	2022	Khangallassky Ulus	Yakutia	Eastern Siberia	61.5744	129.257	Anseriformes	Anas crecca	Common Teal	f	nd
Y20	7	5	2022	Khangallassky Ulus	Yakutia	Eastern Siberia	61.5744	129.257	Anseriformes	Anas crecca	Common Teal	f	nd
Y21	8	5	2022	Khangallassky Ulus	Yakutia	Eastern Siberia	61.5744	129.257	Anseriformes	Anas crecca	Common Teal	m	nd
Y22	8	5	2022	Khangallassky Ulus	Yakutia	Eastern Siberia	61.5744	129.257	Anseriformes	Anas crecca	Common Teal	f	nd
Y23	8	5	2022	Khangallassky Ulus	Yakutia	Eastern Siberia	61.5744	129.257	Anseriformes	Anas crecca	Common Teal	f	nd
Y24	11	5	2022	Yakutsk	Yakutia	Eastern Siberia	62.0392	129.808	Anseriformes	Anas crecca	Common Teal	m	nd
Y25	11	5	2022	Yakutsk	Yakutia	Eastern Siberia	62.0392	129.808	Anseriformes	Anas crecca	Common Teal	m	nd
Y26	11	5	2022	Yakutsk	Yakutia	Eastern Siberia	62.0392	129.808	Anseriformes	Anas crecca	Common Teal	m	nd
Y27	11	5	2022	Yakutsk	Yakutia	Eastern Siberia	62.0392	129.808	Anseriformes	Anas crecca	Common Teal	m	nd
Y28	11	5	2022	Yakutsk	Yakutia	Eastern Siberia	62.0392	129.808	Anseriformes	Anas crecca	Common Teal	m	nd
Y29	11	5	2022	Yakutsk	Yakutia	Eastern Siberia	62.0392	129.808	Anseriformes	Anas crecca	Common Teal	m	nd
1	30	7	2021	Suntarsky Ulus	Yakutia	Eastern Siberia	62.8118	115.328	Anseriformes	Anas crecca	Common teal	nd	nd
2	30	7	2021	Suntarsky Ulus	Yakutia	Eastern Siberia	62.8118	115.328	Anseriformes	Anas crecca	Common teal	nd	nd
3	30	7	2021	Suntarsky Ulus	Yakutia	Eastern Siberia	62.8118	115.328	Anseriformes	Anas crecca	Common teal	nd	nd
5	30	7	2021	Suntarsky Ulus	Yakutia	Eastern Siberia	62.7578	115.318	Anseriformes	Anas crecca	Common teal	nd	nd
6	31	7	2021	Suntarsky Ulus	Yakutia	Eastern Siberia	62.2407	117.624	Anseriformes	Anas crecca	Common teal	nd	nd
7	31	7	2021	Suntarsky Ulus	Yakutia	Eastern Siberia	62.2407	117.624	Anseriformes	Anas crecca	Common teal	nd	nd
8	31	7	2021	Suntarsky Ulus	Yakutia	Eastern Siberia	62.2407	117.624	Anseriformes	Anas crecca	Common teal	nd	nd
9	31	7	2021	Suntarsky Ulus	Yakutia	Eastern Siberia	62.2407	117.624	Anseriformes	Anas crecca	Common teal	nd	nd
11	2	8	2021	Suntarsky Ulus	Yakutia	Eastern Siberia	62.1941	117.525	Anseriformes	Anas crecca	Common teal	nd	nd
12	2	8	2021	Suntarsky Ulus	Yakutia	Eastern Siberia	62.1941	117.525	Anseriformes	Anas crecca	Common teal	nd	nd
13	2	8	2021	Suntarsky Ulus	Yakutia	Eastern Siberia	62.1941	117.525	Anseriformes	Anas crecca	Common teal	nd	nd
14	2	8	2021	Suntarsky Ulus	Yakutia	Eastern Siberia	62.1941	117.525	Anseriformes	Anas crecca	Common teal	nd	nd
17	2	8	2021	Suntarsky Ulus	Yakutia	Eastern Siberia	62.0852	117.468	Anseriformes	Anas crecca	Common teal	nd	nd
18	2	8	2021	Suntarsky Ulus	Yakutia	Eastern Siberia	62.0852	117.468	Anseriformes	Anas crecca	Common teal	nd	nd
19	2	8	2021	Suntarsky Ulus	Yakutia	Eastern Siberia	62.0852	117.468	Anseriformes	Anas crecca	Common teal	nd	nd
20	2	8	2021	Suntarsky Ulus	Yakutia	Eastern Siberia	62.0852	117.468	Anseriformes	Anas crecca	Common teal	nd	nd
21	2	8	2021	Suntarsky Ulus	Yakutia	Eastern Siberia	62.0852	117.468	Anseriformes	Anas crecca	Common teal	nd	nd
22	2	8	2021	Suntarsky Ulus	Yakutia	Eastern Siberia	62.0852	117.468	Anseriformes	Anas crecca	Common teal	nd	nd
26	3	8	2021	Suntarsky Ulus	Yakutia	Eastern Siberia	62.086	117.594	Anseriformes	Anas crecca	Common teal	nd	nd
27	3	8	2021	Suntarsky Ulus	Yakutia	Eastern Siberia	62.086	117.594	Anseriformes	Anas crecca	Common teal	nd	nd
28	3	8	2021	Suntarsky Ulus	Yakutia	Eastern Siberia	62.086	117.594	Anseriformes	Anas crecca	Common teal	nd	nd
29	3	8	2021	Suntarsky Ulus	Yakutia	Eastern Siberia	62.086	117.594	Anseriformes	Anas crecca	Common teal	nd	nd
30	3	8	2021	Suntarsky Ulus	Yakutia	Eastern Siberia	62.0913	117.61	Anseriformes	Anas crecca	Common teal	nd	nd
31	3	8	2021	Suntarsky Ulus	Yakutia	Eastern Siberia	62.0913	117.61	Anseriformes	Anas crecca	Common teal	nd	nd
32	3	8	2021	Suntarsky Ulus	Yakutia	Eastern Siberia	62.0913	117.61	Anseriformes	Anas crecca	Common teal	nd	nd
33	3	8	2021	Suntarsky Ulus	Yakutia	Eastern Siberia	62.0913	117.61	Anseriformes	Anas crecca	Common teal	nd	nd
34	3	8	2021	Suntarsky Ulus	Yakutia	Eastern Siberia	62.0913	117.61	Anseriformes	Anas crecca	Common teal	nd	nd
35	3	8	2021	Suntarsky Ulus	Yakutia	Eastern Siberia	62.0913	117.61	Anseriformes	Anas crecca	Common teal	nd	nd
36	3	8	2021	Suntarsky Ulus	Yakutia	Eastern Siberia	62.0913	117.61	Anseriformes	Anas crecca	Common teal	nd	nd
37	3	8	2021	Suntarsky Ulus	Yakutia	Eastern Siberia	62.0913	117.61	Anseriformes	Anas crecca	Common teal	nd	nd
38	6	8	2021	Suntarsky Ulus	Yakutia	Eastern Siberia	62.5354	117.735	Anseriformes	Anas crecca	Common teal	nd	nd
39	6	8	2021	Suntarsky Ulus	Yakutia	Eastern Siberia	62.5354	117.735	Anseriformes	Anas crecca	Common teal	nd	nd
40	6	8	2021	Suntarsky Ulus	Yakutia	Eastern Siberia	62.9171	117.651	Anseriformes	Anas crecca	Common teal	nd	nd
41	6	8	2021	Suntarsky Ulus	Yakutia	Eastern Siberia	62.9171	117.651	Anseriformes	Anas crecca	Common teal	nd	nd
42	6	8	2021	Suntarsky Ulus	Yakutia	Eastern Siberia	62.9171	117.651	Anseriformes	Anas crecca	Common teal	nd	nd
43	9	8	2021	Khangallassky Ulus	Yakutia	Eastern Siberia	61.4932	129.054	Anseriformes	Anas crecca	Common teal	nd	nd
44	9	8	2021	Khangallassky Ulus	Yakutia	Eastern Siberia	61.4932	129.054	Anseriformes	Anas crecca	Common teal	nd	nd
45	15	8	2021	Khangallassky Ulus	Yakutia	Eastern Siberia	61.5187	128.928	Anseriformes	Anas crecca	Common teal	nd	nd
46	15	8	2021	Khangallassky Ulus	Yakutia	Eastern Siberia	61.4828	129.052	Anseriformes	Anas crecca	Common teal	nd	nd
50	25	8	2021	Ust-Aldan Ulus	Yakutia	Eastern Siberia	63.2445	132.142	Anseriformes	Anas crecca	Common teal	nd	nd
51	25	8	2021	Ust-Aldan Ulus	Yakutia	Eastern Siberia	63.2445	132.142	Anseriformes	Anas crecca	Common teal	nd	nd
52	26	8	2021	Ust-Aldan Ulus	Yakutia	Eastern Siberia	63.2347	132.081	Anseriformes	Anas crecca	Common teal	nd	nd
53	26	8	2021	Ust-Aldan Ulus	Yakutia	Eastern Siberia	63.2347	132.081	Anseriformes	Anas crecca	Common teal	nd	nd
54	26	8	2021	Ust-Aldan Ulus	Yakutia	Eastern Siberia	63.2347	132.081	Anseriformes	Anas crecca	Common teal	nd	nd
59	28	8	2021	Ust-Aldan Ulus	Yakutia	Eastern Siberia	63.2476	132.095	Anseriformes	Anas crecca	Common teal	nd	nd
60	28	8	2021	Ust-Aldan Ulus	Yakutia	Eastern Siberia	63.2476	132.095	Anseriformes	Anas crecca	Common teal	nd	nd
61	28	8	2021	Ust-Aldan Ulus	Yakutia	Eastern Siberia	63.2476	132.095	Anseriformes	Anas crecca	Common teal	nd	nd
62	28	8	2021	Ust-Aldan Ulus	Yakutia	Eastern Siberia	63.2476	132.095	Anseriformes	Anas crecca	Common teal	nd	nd
66	30	8	2021	Ust-Aldan Ulus	Yakutia	Eastern Siberia	63.2476	132.095	Anseriformes	Anas crecca	Common teal	nd	nd
67	31	8	2021	Ust-Aldan Ulus	Yakutia	Eastern Siberia	63.2476	132.095	Anseriformes	Anas crecca	Common teal	nd	nd
68	31	8	2021	Ust-Aldan Ulus	Yakutia	Eastern Siberia	63.2476	132.095	Anseriformes	Anas crecca	Common teal	nd	nd
69	31	8	2021	Ust-Aldan Ulus	Yakutia	Eastern Siberia	63.2476	132.095	Anseriformes	Anas crecca	Common teal	nd	nd
70	31	8	2021	Ust-Aldan Ulus	Yakutia	Eastern Siberia	63.2476	132.095	Anseriformes	Anas crecca	Common teal	nd	nd
71	31	8	2021	Ust-Aldan Ulus	Yakutia	Eastern Siberia	63.2476	132.095	Anseriformes	Anas crecca	Common teal	nd	nd
9°	24	8	2021	Yakutsk	Yakutia	Eastern Siberia	61.976981°	129.647525°	Anseriformes	Anas crecca	Common teal	nd	nd
10°	24	8	2021	Yakutsk	Yakutia	Eastern Siberia	61.976981°	129.647525°	Anseriformes	Anas crecca	Common teal	nd	nd
*7	13	8	2021	Namsky Ulus	Yakutia	Eastern Siberia	63.362252	128.992868	Anseriformes	Anas crecca	Common teal	nd	nd
*8	13	8	2021	Namsky Ulus	Yakutia	Eastern Siberia	63.362252	128.992868	Anseriformes	Anas crecca	Common teal	nd	nd
*9	13	8	2021	Namsky Ulus	Yakutia	Eastern Siberia	63.362252	128.992868	Anseriformes	Anas crecca	Common teal	nd	nd
*12	14	8	2021	Namsky Ulus	Yakutia	Eastern Siberia	63.362252	128.992868	Anseriformes	Anas crecca	Common teal	nd	nd
*13	14	8	2021	Namsky Ulus	Yakutia	Eastern Siberia	63.362252	128.992868	Anseriformes	Anas crecca	Common teal	nd	nd	H3N8	A/Common_teal/Yakutia/13*/2021	EPI_ISL_19212486
*14	14	8	2021	Namsky Ulus	Yakutia	Eastern Siberia	63.362252	128.992868	Anseriformes	Anas crecca	Common teal	nd	nd
*15	14	8	2021	Namsky Ulus	Yakutia	Eastern Siberia	63.362252	128.992868	Anseriformes	Anas crecca	Common teal	nd	nd
*16	15	8	2021	Namsky Ulus	Yakutia	Eastern Siberia	63.362252	128.992868	Anseriformes	Anas crecca	Common teal	nd	nd
*17	15	8	2021	Namsky Ulus	Yakutia	Eastern Siberia	63.362252	128.992868	Anseriformes	Anas crecca	Common teal	nd	nd
*18	15	8	2021	Namsky Ulus	Yakutia	Eastern Siberia	63.362252	128.992868	Anseriformes	Anas crecca	Common teal	nd	nd	H3N6	A/Common_teal/Yakutia/18*/2021	EPI_ISL_19212478
*19	15	8	2021	Namsky Ulus	Yakutia	Eastern Siberia	63.362252	128.992868	Anseriformes	Anas crecca	Common teal	nd	nd
*20	15	8	2021	Namsky Ulus	Yakutia	Eastern Siberia	63.362252	128.992868	Anseriformes	Anas crecca	Common teal	nd	nd
*21	15	8	2021	Namsky Ulus	Yakutia	Eastern Siberia	63.362252	128.992868	Anseriformes	Anas crecca	Common teal	nd	nd
*22	15	8	2021	Namsky Ulus	Yakutia	Eastern Siberia	63.362252	128.992868	Anseriformes	Anas crecca	Common teal	nd	nd
*23	15	8	2021	Namsky Ulus	Yakutia	Eastern Siberia	63.362252	128.992868	Anseriformes	Anas crecca	Common teal	nd	nd
*24	15	8	2021	Namsky Ulus	Yakutia	Eastern Siberia	63.362252	128.992868	Anseriformes	Anas crecca	Common teal	nd	nd
*60	15	8	2021	Namsky Ulus	Yakutia	Eastern Siberia	63.362252	128.992868	Anseriformes	Anas crecca	Common teal	nd	nd
*61	15	8	2021	Namsky Ulus	Yakutia	Eastern Siberia	63.362252	128.992868	Anseriformes	Anas crecca	Common teal	nd	nd
*62	15	8	2021	Namsky Ulus	Yakutia	Eastern Siberia	63.362252	128.992868	Anseriformes	Anas crecca	Common teal	nd	nd
*80	15	8	2021	Namsky Ulus	Yakutia	Eastern Siberia	63.362252	128.992868	Anseriformes	Anas crecca	Common teal	nd	nd	H3N8	A/Common_teal/Yakutia/80*/2021	EPI_ISL_19212539
*82	21	8	2021	Namsky Ulus	Yakutia	Eastern Siberia	62°85'05.90''N	128°38'61.02''E	Anseriformes	Anas crecca	Common teal	nd	nd
*83	21	8	2021	Namsky Ulus	Yakutia	Eastern Siberia	62°85'05.90''N	128°38'61.02''E	Anseriformes	Anas crecca	Common teal	nd	nd
*84	21	8	2021	Namsky Ulus	Yakutia	Eastern Siberia	62°85'05.90''N	128°38'61.02''E	Anseriformes	Anas crecca	Common teal	nd	nd
*85	21	8	2021	Namsky Ulus	Yakutia	Eastern Siberia	62°85'05.90''N	128°38'61.02''E	Anseriformes	Anas crecca	Common teal	nd	nd
*86	21	8	2021	Namsky Ulus	Yakutia	Eastern Siberia	62°85'05.90''N	128°38'61.02''E	Anseriformes	Anas crecca	Common teal	nd	nd
*87	21	8	2021	Namsky Ulus	Yakutia	Eastern Siberia	62°85'05.90''N	128°38'61.02''E	Anseriformes	Anas crecca	Common teal	nd	nd
*88	21	8	2021	Namsky Ulus	Yakutia	Eastern Siberia	62°85'05.90''N	128°38'61.02''E	Anseriformes	Anas crecca	Common teal	nd	nd
*89	21	8	2021	Namsky Ulus	Yakutia	Eastern Siberia	62°85'05.90''N	128°38'61.02''E	Anseriformes	Anas crecca	Common teal	nd	nd
*90	21	8	2021	Namsky Ulus	Yakutia	Eastern Siberia	62°85'05.90''N	128°38'61.02''E	Anseriformes	Anas crecca	Common teal	nd	nd
*91	21	8	2021	Namsky Ulus	Yakutia	Eastern Siberia	62°85'05.90''N	128°38'61.02''E	Anseriformes	Anas crecca	Common teal	nd	nd
*92	21	8	2021	Namsky Ulus	Yakutia	Eastern Siberia	62°85'05.90''N	128°38'61.02''E	Anseriformes	Anas crecca	Common teal	nd	nd
*93	21	8	2021	Namsky Ulus	Yakutia	Eastern Siberia	62°85'05.90''N	128°38'61.02''E	Anseriformes	Anas crecca	Common teal	nd	nd
*110	21	8	2021	Namsky Ulus	Yakutia	Eastern Siberia	62°85'05.90''N	128°38'61.02''E	Anseriformes	Anas crecca	Common teal	nd	nd
*111	21	8	2021	Namsky Ulus	Yakutia	Eastern Siberia	62°85'05.90''N	128°38'61.02''E	Anseriformes	Anas crecca	Common teal	nd	nd	H3N8	A/Common_teal/Yakutia/111*/2021	EPI_ISL_19212481
*118	21	8	2021	Namsky Ulus	Yakutia	Eastern Siberia	62°85'05.90''N	128°38'61.02''E	Anseriformes	Anas crecca	Common teal	nd	nd
*120	21	8	2021	Namsky Ulus	Yakutia	Eastern Siberia	62°85'05.90''N	128°38'61.02''E	Anseriformes	Anas crecca	Common teal	nd	nd
*121	21	8	2021	Namsky Ulus	Yakutia	Eastern Siberia	62°85'05.90''N	128°38'61.02''E	Anseriformes	Anas crecca	Common teal	nd	nd
*122	21	8	2021	Namsky Ulus	Yakutia	Eastern Siberia	62°85'05.90''N	128°38'61.02''E	Anseriformes	Anas crecca	Common teal	nd	nd	H3N8	A/Common_teal/Yakutia/122*/2021	EPI_ISL_19212528
*123	21	8	2021	Namsky Ulus	Yakutia	Eastern Siberia	62°85'05.90''N	128°38'61.02''E	Anseriformes	Anas crecca	Common teal	nd	nd
*124	21	8	2021	Namsky Ulus	Yakutia	Eastern Siberia	62°85'05.90''N	128°38'61.02''E	Anseriformes	Anas crecca	Common teal	nd	nd
*125	21	8	2021	Namsky Ulus	Yakutia	Eastern Siberia	62°85'05.90''N	128°38'61.02''E	Anseriformes	Anas crecca	Common teal	nd	nd
*135	22	8	2021	Namsky Ulus	Yakutia	Eastern Siberia	62°85'05.90''N	128°38'61.02''E	Anseriformes	Anas crecca	Common teal	nd	nd
*136	22	8	2021	Namsky Ulus	Yakutia	Eastern Siberia	62°85'05.90''N	128°38'61.02''E	Anseriformes	Anas crecca	Common teal	nd	nd
*137	22	8	2021	Namsky Ulus	Yakutia	Eastern Siberia	62°85'05.90''N	128°38'61.02''E	Anseriformes	Anas crecca	Common teal	nd	nd
*138	22	8	2021	Namsky Ulus	Yakutia	Eastern Siberia	62°85'05.90''N	128°38'61.02''E	Anseriformes	Anas crecca	Common teal	nd	nd
*145	22	8	2021	Namsky Ulus	Yakutia	Eastern Siberia	62°85'05.90''N	128°38'61.02''E	Anseriformes	Anas crecca	Common teal	nd	nd
*146	22	8	2021	Namsky Ulus	Yakutia	Eastern Siberia	62°85'05.90''N	128°38'61.02''E	Anseriformes	Anas crecca	Common teal	nd	nd	H4N6	A/Common_teal/Yakutia/146*/2021	EPI_ISL_19212487
*147	22	8	2021	Namsky Ulus	Yakutia	Eastern Siberia	62°85'05.90''N	128°38'61.02''E	Anseriformes	Anas crecca	Common teal	nd	nd
*148	22	8	2021	Namsky Ulus	Yakutia	Eastern Siberia	62°85'05.90''N	128°38'61.02''E	Anseriformes	Anas crecca	Common teal	nd	nd	H3N6	A/Common_teal/Yakutia/148*/2021	EPI_ISL_19212484
*149	22	8	2021	Namsky Ulus	Yakutia	Eastern Siberia	62°85'05.90''N	128°38'61.02''E	Anseriformes	Anas crecca	Common teal	nd	nd
*150	22	8	2021	Namsky Ulus	Yakutia	Eastern Siberia	62°85'05.90''N	128°38'61.02''E	Anseriformes	Anas crecca	Common teal	nd	nd
*151	22	8	2021	Namsky Ulus	Yakutia	Eastern Siberia	62°85'05.90''N	128°38'61.02''E	Anseriformes	Anas crecca	Common teal	nd	nd
*152	22	8	2021	Namsky Ulus	Yakutia	Eastern Siberia	62°85'05.90''N	128°38'61.02''E	Anseriformes	Anas crecca	Common teal	nd	nd
*153	22	8	2021	Namsky Ulus	Yakutia	Eastern Siberia	62°85'05.90''N	128°38'61.02''E	Anseriformes	Anas crecca	Common teal	nd	nd
*154	22	8	2021	Namsky Ulus	Yakutia	Eastern Siberia	62°85'05.90''N	128°38'61.02''E	Anseriformes	Anas crecca	Common teal	nd	nd
*155	22	8	2021	Namsky Ulus	Yakutia	Eastern Siberia	62°85'05.90''N	128°38'61.02''E	Anseriformes	Anas crecca	Common teal	nd	nd
*156	22	8	2021	Namsky Ulus	Yakutia	Eastern Siberia	62°85'05.90''N	128°38'61.02''E	Anseriformes	Anas crecca	Common teal	nd	nd
*157	22	8	2021	Namsky Ulus	Yakutia	Eastern Siberia	62°85'05.90''N	128°38'61.02''E	Anseriformes	Anas crecca	Common teal	nd	nd
*158	22	8	2021	Namsky Ulus	Yakutia	Eastern Siberia	62°85'05.90''N	128°38'61.02''E	Anseriformes	Anas crecca	Common teal	nd	nd
*159	22	8	2021	Namsky Ulus	Yakutia	Eastern Siberia	62°85'05.90''N	128°38'61.02''E	Anseriformes	Anas crecca	Common teal	nd	nd
*160	22	8	2021	Namsky Ulus	Yakutia	Eastern Siberia	62°85'05.90''N	128°38'61.02''E	Anseriformes	Anas crecca	Common teal	nd	nd
*161	22	8	2021	Namsky Ulus	Yakutia	Eastern Siberia	62°85'05.90''N	128°38'61.02''E	Anseriformes	Anas crecca	Common teal	nd	nd
*162	22	8	2021	Namsky Ulus	Yakutia	Eastern Siberia	62°85'05.90''N	128°38'61.02''E	Anseriformes	Anas crecca	Common teal	nd	nd
*163	22	8	2021	Namsky Ulus	Yakutia	Eastern Siberia	62°85'05.90''N	128°38'61.02''E	Anseriformes	Anas crecca	Common teal	nd	nd
*164	22	8	2021	Namsky Ulus	Yakutia	Eastern Siberia	62°85'05.90''N	128°38'61.02''E	Anseriformes	Anas crecca	Common teal	nd	nd
*165	22	8	2021	Namsky Ulus	Yakutia	Eastern Siberia	62°85'05.90''N	128°38'61.02''E	Anseriformes	Anas crecca	Common teal	nd	nd
134	17	5	2019	Namsky Ulus	Yakutia	Eastern Siberia	63.362252	128.992868	Anseriformes	Anas Falcata	Falcated Duck	m	nd
ОП - 2	5	9	2023	Tomponsky Ulus	Yakutia	Eastern Siberia	61.878065	135.526455	Anseriformes	Anas Falcata	Falcated Duck	nd	nd
ОП - 3	5	9	2023	Tomponsky Ulus	Yakutia	Eastern Siberia	61.878065	135.526455	Anseriformes	Anas Falcata	Falcated Duck	nd	nd
ОП - 4	5	9	2023	Tomponsky Ulus	Yakutia	Eastern Siberia	61.878065	135.526455	Anseriformes	Anas Falcata	Falcated Duck	nd	nd
ОП - 5	5	9	2023	Tomponsky Ulus	Yakutia	Eastern Siberia	61.878065	135.526455	Anseriformes	Anas Falcata	Falcated Duck	nd	nd
ОП - 8	6	9	2023	Tomponsky Ulus	Yakutia	Eastern Siberia	61.878065	135.526455	Anseriformes	Anas Falcata	Falcated Duck	nd	nd
ОП - 12	6	9	2023	Tomponsky Ulus	Yakutia	Eastern Siberia	61.878065	135.526455	Anseriformes	Anas Falcata	Falcated Duck	nd	nd
ОП - 13	6	9	2023	Tomponsky Ulus	Yakutia	Eastern Siberia	61.878065	135.526455	Anseriformes	Anas Falcata	Falcated Duck	nd	nd
ОП - 20	7	9	2023	Tomponsky Ulus	Yakutia	Eastern Siberia	61.878065	135.526455	Anseriformes	Anas Falcata	Falcated Duck	nd	nd
ОП - 21	7	9	2023	Tomponsky Ulus	Yakutia	Eastern Siberia	61.878065	135.526455	Anseriformes	Anas Falcata	Falcated Duck	nd	nd
ОП - 22	7	9	2023	Tomponsky Ulus	Yakutia	Eastern Siberia	61.878065	135.526455	Anseriformes	Anas Falcata	Falcated Duck	nd	nd
ОП - 23	7	9	2023	Tomponsky Ulus	Yakutia	Eastern Siberia	61.878065	135.526455	Anseriformes	Anas Falcata	Falcated Duck	nd	nd
ОП - 24	7	9	2023	Tomponsky Ulus	Yakutia	Eastern Siberia	61.878065	135.526455	Anseriformes	Anas Falcata	Falcated Duck	nd	nd
ОП - 25	7	9	2023	Tomponsky Ulus	Yakutia	Eastern Siberia	61.878065	135.526455	Anseriformes	Anas Falcata	Falcated Duck	nd	nd
ОП - 26	7	9	2023	Tomponsky Ulus	Yakutia	Eastern Siberia	61.878065	135.526455	Anseriformes	Anas Falcata	Falcated Duck	nd	nd
ОП - 27	7	9	2023	Tomponsky Ulus	Yakutia	Eastern Siberia	61.878065	135.526455	Anseriformes	Anas Falcata	Falcated Duck	nd	nd
ОП - 28	7	9	2023	Tomponsky Ulus	Yakutia	Eastern Siberia	61.878065	135.526455	Anseriformes	Anas Falcata	Falcated Duck	nd	nd
ОП - 29	7	9	2023	Tomponsky Ulus	Yakutia	Eastern Siberia	61.878065	135.526455	Anseriformes	Anas Falcata	Falcated Duck	nd	nd
ОП - 41	15	9	2023	Tomponsky Ulus	Yakutia	Eastern Siberia	61.878065	135.526455	Anseriformes	Anas Falcata	Falcated Duck	nd	nd
ОП - 43	15	9	2023	Tomponsky Ulus	Yakutia	Eastern Siberia	61.878065	135.526455	Anseriformes	Anas Falcata	Falcated Duck	nd	nd
ОП - 44	15	9	2023	Tomponsky Ulus	Yakutia	Eastern Siberia	61.878065	135.526455	Anseriformes	Anas Falcata	Falcated Duck	nd	nd
ОП - 48	15	9	2023	Tomponsky Ulus	Yakutia	Eastern Siberia	61.878065	135.526455	Anseriformes	Anas Falcata	Falcated Duck	nd	nd
ОП - 49	15	9	2023	Tomponsky Ulus	Yakutia	Eastern Siberia	61.878065	135.526455	Anseriformes	Anas Falcata	Falcated Duck	nd	nd
ОП - 60	27	9	2023	Tomponsky Ulus	Yakutia	Eastern Siberia	61.878065	135.526455	Anseriformes	Anas Falcata	Falcated Duck	nd	nd
ОП - 61	27	9	2023	Tomponsky Ulus	Yakutia	Eastern Siberia	61.878065	135.526455	Anseriformes	Anas Falcata	Falcated Duck	nd	nd
ОП - 62	27	9	2023	Tomponsky Ulus	Yakutia	Eastern Siberia	61.878065	135.526455	Anseriformes	Anas Falcata	Falcated Duck	nd	nd	H10N3	A/Falcated_Duck/Yakutia/OP-62/2023	EPI_ISL_19204491
ОП - 63	27	9	2023	Tomponsky Ulus	Yakutia	Eastern Siberia	61.878065	135.526455	Anseriformes	Anas Falcata	Falcated Duck	nd	nd
ОП - 64	27	9	2023	Tomponsky Ulus	Yakutia	Eastern Siberia	61.878065	135.526455	Anseriformes	Anas Falcata	Falcated Duck	nd	nd
ОП - 79	30	9	2023	Tomponsky Ulus	Yakutia	Eastern Siberia	61.878065	135.526455	Anseriformes	Anas Falcata	Falcated Duck	nd	nd
ОП - 80	30	9	2023	Tomponsky Ulus	Yakutia	Eastern Siberia	61.878065	135.526455	Anseriformes	Anas Falcata	Falcated Duck	nd	nd
ОП - 85	4	9	2023	Tomponsky Ulus	Yakutia	Eastern Siberia	61.878065	135.526455	Anseriformes	Anas Falcata	Falcated Duck	nd	nd
УА - 14	31	8	2023	Ust-Aldan Ulus	Yakutia	Eastern Siberia	63.225342	132.131722	Anseriformes	Anas formosa	Baikal teal	nd	nd
УА - 15	31	8	2023	Ust-Aldan Ulus	Yakutia	Eastern Siberia	63.225342	132.131722	Anseriformes	Anas formosa	Baikal teal	nd	nd
ОП - 16	6	9	2023	Tomponsky Ulus	Yakutia	Eastern Siberia	61.878065	135.526455	Anseriformes	Anas formosa	Baikal teal	nd	nd	H11N9	A/Baikal_teal/Yakutia/OP-16/2023	EPI_ISL_19204492
ОП - 47	15	9	2023	Tomponsky Ulus	Yakutia	Eastern Siberia	61.878066	135.526456	Anseriformes	Anas formosa	Baikal teal	nd	nd
ОП - 51	16	9	2023	Tomponsky Ulus	Yakutia	Eastern Siberia	61.878067	135.526457	Anseriformes	Anas formosa	Baikal teal	nd	nd
ОП - 52	16	9	2023	Tomponsky Ulus	Yakutia	Eastern Siberia	61.878068	135.526458	Anseriformes	Anas formosa	Baikal teal	nd	nd
ОП - 53	16	9	2023	Tomponsky Ulus	Yakutia	Eastern Siberia	61.878069	135.526459	Anseriformes	Anas formosa	Baikal teal	nd	nd
Y52	15	6	2023	Allaikhovsky Ulus	Yakutia	Eastern Siberia	71.2725	150.29	Anseriformes	Anas formosa	Baikal teal	f	nd
Y113	6	7	2023	Allaikhovsky Ulus	Yakutia	Eastern Siberia	71.2725	150.29	Anseriformes	Anas formosa	Baikal teal	nd	nd
V105	31	8	2022	Aldan Ulus	Yakutia	Eastern Siberia	58.6	126,5-128,8	Anseriformes	Anas formosa	Baikal teal	m	nd
V106	31	8	2022	Aldan Ulus	Yakutia	Eastern Siberia	58.6	126,5-128,8	Anseriformes	Anas formosa	Baikal teal	f	nd
V107	31	8	2022	Aldan Ulus	Yakutia	Eastern Siberia	58.6	126,5-128,8	Anseriformes	Anas formosa	Baikal teal	m	nd
V118	6	9	2022	Aldan Ulus	Yakutia	Eastern Siberia	58.527	128.897	Anseriformes	Anas formosa	Baikal teal	nd	nd
V119	6	9	2022	Aldan Ulus	Yakutia	Eastern Siberia	58.527	128.897	Anseriformes	Anas formosa	Baikal teal	nd	nd
V130	10	9	2022	Aldan Ulus	Yakutia	Eastern Siberia	58.4969	129.25	Anseriformes	Anas formosa	Baikal teal	m	nd
V131	10	9	2022	Aldan Ulus	Yakutia	Eastern Siberia	58.4969	129.25	Anseriformes	Anas formosa	Baikal teal	nd	nd
V133	10	9	2022	Aldan Ulus	Yakutia	Eastern Siberia	58.4969	129.25	Anseriformes	Anas formosa	Baikal teal	nd	nd
V134	10	9	2022	Aldan Ulus	Yakutia	Eastern Siberia	58.4969	129.25	Anseriformes	Anas formosa	Baikal teal	nd	nd
V135	10	9	2022	Aldan Ulus	Yakutia	Eastern Siberia	58.4969	129.25	Anseriformes	Anas formosa	Baikal teal	nd	nd
13	13	8	2020	Namsky Ulus	Yakutia	Eastern Siberia	63.362437	128.988625	Anseriformes	Anas Penelope	European wigeon	f	nd
19	13	8	2020	Namsky Ulus	Yakutia	Eastern Siberia	63.362437	128.988625	Anseriformes	Anas Penelope	European wigeon	m	nd
22	13	8	2020	Namsky Ulus	Yakutia	Eastern Siberia	63.362437	128.988625	Anseriformes	Anas Penelope	European wigeon	f	nd
23	13	8	2020	Namsky Ulus	Yakutia	Eastern Siberia	63.362437	128.988625	Anseriformes	Anas Penelope	European wigeon	m	nd
28	13	8	2020	Namsky Ulus	Yakutia	Eastern Siberia	63.362437	128.988625	Anseriformes	Anas Penelope	European wigeon	f	nd
51	13	8	2020	Namsky Ulus	Yakutia	Eastern Siberia	63.362437	128.988625	Anseriformes	Anas Penelope	European wigeon	f	nd
53	13	8	2020	Namsky Ulus	Yakutia	Eastern Siberia	63.362437	128.988625	Anseriformes	Anas Penelope	European wigeon	f	nd
55	13	8	2020	Namsky Ulus	Yakutia	Eastern Siberia	63.362437	128.988625	Anseriformes	Anas Penelope	European wigeon	f	nd	H3N8	A/european_wigeon/Yakutia/55/2020	EPI_ISL_1081355
75	14	8	2020	Namsky Ulus	Yakutia	Eastern Siberia	63.362437	128.988625	Anseriformes	Anas Penelope	European wigeon	f	nd
76	14	8	2020	Namsky Ulus	Yakutia	Eastern Siberia	63.362437	128.988625	Anseriformes	Anas Penelope	European wigeon	f	nd
77	14	8	2020	Namsky Ulus	Yakutia	Eastern Siberia	63.362437	128.988625	Anseriformes	Anas Penelope	European wigeon	f	nd
78	14	8	2020	Namsky Ulus	Yakutia	Eastern Siberia	63.362437	128.988625	Anseriformes	Anas Penelope	European wigeon	f	nd
79	14	8	2020	Namsky Ulus	Yakutia	Eastern Siberia	63.362437	128.988625	Anseriformes	Anas Penelope	European wigeon	m	nd
80	14	8	2020	Namsky Ulus	Yakutia	Eastern Siberia	63.362437	128.988625	Anseriformes	Anas Penelope	European wigeon	f	nd
81	14	8	2020	Namsky Ulus	Yakutia	Eastern Siberia	63.362437	128.988625	Anseriformes	Anas Penelope	European wigeon	f	nd
82	14	8	2020	Namsky Ulus	Yakutia	Eastern Siberia	63.362437	128.988625	Anseriformes	Anas Penelope	European wigeon	f	nd
83	14	8	2020	Namsky Ulus	Yakutia	Eastern Siberia	63.362437	128.988625	Anseriformes	Anas Penelope	European wigeon	f	nd
84	14	8	2020	Namsky Ulus	Yakutia	Eastern Siberia	63.362437	128.988625	Anseriformes	Anas Penelope	European wigeon	m	nd
85	14	8	2020	Namsky Ulus	Yakutia	Eastern Siberia	63.362437	128.988625	Anseriformes	Anas Penelope	European wigeon	f	nd
86	14	8	2020	Namsky Ulus	Yakutia	Eastern Siberia	63.362437	128.988625	Anseriformes	Anas Penelope	European wigeon	f	nd	NDV
87	14	8	2020	Namsky Ulus	Yakutia	Eastern Siberia	63.362437	128.988625	Anseriformes	Anas Penelope	European wigeon	f	nd
88	14	8	2020	Namsky Ulus	Yakutia	Eastern Siberia	63.362437	128.988625	Anseriformes	Anas Penelope	European wigeon	m	nd
89	14	8	2020	Namsky Ulus	Yakutia	Eastern Siberia	63.362437	128.988625	Anseriformes	Anas Penelope	European wigeon	f	nd
90	14	8	2020	Namsky Ulus	Yakutia	Eastern Siberia	63.362437	128.988625	Anseriformes	Anas Penelope	European wigeon	f	nd
91	14	8	2020	Namsky Ulus	Yakutia	Eastern Siberia	63.362437	128.988625	Anseriformes	Anas Penelope	European wigeon	f	nd
119	14	8	2020	Namsky Ulus	Yakutia	Eastern Siberia	63.362437	128.988625	Anseriformes	Anas Penelope	European wigeon	f	nd
120	14	8	2020	Namsky Ulus	Yakutia	Eastern Siberia	63.362437	128.988625	Anseriformes	Anas Penelope	European wigeon	f	nd
150	15	8	2020	Namsky Ulus	Yakutia	Eastern Siberia	63.362437	128.988625	Anseriformes	Anas Penelope	European wigeon	f	nd
175	15	8	2020	Namsky Ulus	Yakutia	Eastern Siberia	63.362437	128.988625	Anseriformes	Anas Penelope	European wigeon	f	nd
9	14	8	2020	Namsky Ulus	Yakutia	Eastern Siberia	63.521174	129.150348	Anseriformes	Anas Penelope	European wigeon	f	nd
10	14	8	2020	Namsky Ulus	Yakutia	Eastern Siberia	63.521174	129.150348	Anseriformes	Anas Penelope	European wigeon	m	nd
11	14	8	2020	Namsky Ulus	Yakutia	Eastern Siberia	63.521174	129.150348	Anseriformes	Anas Penelope	European wigeon	m	nd
12	14	8	2020	Namsky Ulus	Yakutia	Eastern Siberia	63.521174	129.150348	Anseriformes	Anas Penelope	European wigeon	m	ad
13	14	8	2020	Namsky Ulus	Yakutia	Eastern Siberia	63.521174	129.150348	Anseriformes	Anas Penelope	European wigeon	f	nd
14	14	8	2020	Namsky Ulus	Yakutia	Eastern Siberia	63.521174	129.150348	Anseriformes	Anas Penelope	European wigeon	m	nd
23	14	8	2020	Namsky Ulus	Yakutia	Eastern Siberia	63.521174	129.150348	Anseriformes	Anas Penelope	European wigeon	m	nd
24	14	8	2020	Namsky Ulus	Yakutia	Eastern Siberia	63.521174	129.150348	Anseriformes	Anas Penelope	European wigeon	f	nd
44	15	8	2020	Namsky Ulus	Yakutia	Eastern Siberia	63.362252	128.992868	Anseriformes	Anas Penelope	European wigeon	nd	nd
45	15	8	2020	Namsky Ulus	Yakutia	Eastern Siberia	63.362252	128.992868	Anseriformes	Anas Penelope	European wigeon	nd	nd
46	15	8	2020	Namsky Ulus	Yakutia	Eastern Siberia	63.362252	128.992868	Anseriformes	Anas Penelope	European wigeon	nd	nd
47	15	8	2020	Namsky Ulus	Yakutia	Eastern Siberia	63.362252	128.992868	Anseriformes	Anas Penelope	European wigeon	nd	nd
48	15	8	2020	Namsky Ulus	Yakutia	Eastern Siberia	63.362252	128.992868	Anseriformes	Anas Penelope	European wigeon	nd	nd
49	15	8	2020	Namsky Ulus	Yakutia	Eastern Siberia	63.362252	128.992868	Anseriformes	Anas Penelope	European wigeon	nd	nd
50	15	8	2020	Namsky Ulus	Yakutia	Eastern Siberia	63.362252	128.992868	Anseriformes	Anas Penelope	European wigeon	nd	nd
75	16	8	2020	Namsky Ulus	Yakutia	Eastern Siberia	63.362252	128.992868	Anseriformes	Anas Penelope	European wigeon	nd	nd
76	16	8	2020	Namsky Ulus	Yakutia	Eastern Siberia	63.362252	128.992868	Anseriformes	Anas Penelope	European wigeon	nd	nd
77	16	8	2020	Namsky Ulus	Yakutia	Eastern Siberia	63.362252	128.992868	Anseriformes	Anas Penelope	European wigeon	nd	nd
78	16	8	2020	Namsky Ulus	Yakutia	Eastern Siberia	63.362252	128.992868	Anseriformes	Anas Penelope	European wigeon	nd	nd
79	16	8	2020	Namsky Ulus	Yakutia	Eastern Siberia	63.362252	128.992868	Anseriformes	Anas Penelope	European wigeon	nd	nd
nd	30	8	2020	Namsky Ulus	Yakutia	Eastern Siberia	63.362252	128.992868	Anseriformes	Anas Penelope	European wigeon	nd	nd
6	12	9	2020	Namsky Ulus	Yakutia	Eastern Siberia	63.362252	128.992868	Anseriformes	Anas Penelope	European wigeon	nd	nd
3.	19	8	2018	Namsky Ulus	Yakutia	Eastern Siberia	63.365001	128.901055	Anseriformes	Anas Penelope	European wigeon	f	nd
9.	20	8	2018	Namsky Ulus	Yakutia	Eastern Siberia	63.365001	128.901055	Anseriformes	Anas Penelope	European wigeon	m	nd
10.	20	8	2018	Namsky Ulus	Yakutia	Eastern Siberia	63.365001	128.901055	Anseriformes	Anas Penelope	European wigeon	m	nd
13.	20	8	2018	Namsky Ulus	Yakutia	Eastern Siberia	63.365001	128.901055	Anseriformes	Anas Penelope	European wigeon	m	nd
14.	20	8	2018	Namsky Ulus	Yakutia	Eastern Siberia	63.365001	128.901055	Anseriformes	Anas Penelope	European wigeon	m	nd
39.	21	8	2018	Namsky Ulus	Yakutia	Eastern Siberia	63.365001	128.901055	Anseriformes	Anas Penelope	European wigeon	f	nd
40.	21	8	2018	Namsky Ulus	Yakutia	Eastern Siberia	63.365001	128.901055	Anseriformes	Anas Penelope	European wigeon	m	nd
41.	21	8	2018	Namsky Ulus	Yakutia	Eastern Siberia	63.365001	128.901055	Anseriformes	Anas Penelope	European wigeon	m	nd
74.	21	8	2018	Namsky Ulus	Yakutia	Eastern Siberia	63.365001	128.901055	Anseriformes	Anas Penelope	European wigeon	m	nd
85.	21	8	2018	Namsky Ulus	Yakutia	Eastern Siberia	63.365001	128.901055	Anseriformes	Anas Penelope	European wigeon	m	nd
86.	21	8	2018	Namsky Ulus	Yakutia	Eastern Siberia	63.365001	128.901055	Anseriformes	Anas Penelope	European wigeon	m	nd
87.	21	8	2018	Namsky Ulus	Yakutia	Eastern Siberia	63.365001	128.901055	Anseriformes	Anas Penelope	European wigeon	f	nd
102	22	8	2018	Namsky Ulus	Yakutia	Eastern Siberia	63.365001	128.901055	Anseriformes	Anas Penelope	European wigeon	n	nd
106	22	8	2018	Namsky Ulus	Yakutia	Eastern Siberia	63.365001	128.901055	Anseriformes	Anas Penelope	European wigeon	n	nd
С-11	18	8	2023	Suntarsky Ulus	Yakutia	Eastern Siberia	62.713046	117.573499	Anseriformes	Anas penelope	Wigeon	nd	nd
ОП - 70	30	9	2023	Tomponsky Ulus	Yakutia	Eastern Siberia	61.878065	135.526455	Anseriformes	Anas penelope	Wigeon	nd	nd
ОП - 78	30	9	2023	Tomponsky Ulus	Yakutia	Eastern Siberia	61.878065	135.526455	Anseriformes	Anas penelope	Wigeon	nd	nd
К-5	19	8	2023	Namsky Ulus	Yakutia	Eastern Siberia	62.79408334555165	128.9514951392275	Anseriformes	Anas penelope	Wigeon	nd	nd
К-9	19	8	2023	Namsky Ulus	Yakutia	Eastern Siberia	62.79408334555165	128.9514951392275	Anseriformes	Anas penelope	Wigeon	nd	nd
К-10	19	8	2023	Namsky Ulus	Yakutia	Eastern Siberia	62.79408334555165	128.9514951392275	Anseriformes	Anas penelope	Wigeon	nd	nd
К-13	19	8	2023	Namsky Ulus	Yakutia	Eastern Siberia	62.79408334555165	128.9514951392275	Anseriformes	Anas penelope	Wigeon	nd	nd
К-24	19	8	2023	Namsky Ulus	Yakutia	Eastern Siberia	62.79408334555165	128.9514951392275	Anseriformes	Anas penelope	Wigeon	nd	nd
К-40	20	8	2023	Namsky Ulus	Yakutia	Eastern Siberia	63.428151866347235	128.60329744304116	Anseriformes	Anas penelope	Wigeon	nd	nd
К-46	20	8	2023	Namsky Ulus	Yakutia	Eastern Siberia	63.428151866347235	128.60329744304116	Anseriformes	Anas penelope	Wigeon	nd	nd
К-54	20	8	2023	Namsky Ulus	Yakutia	Eastern Siberia	63.428151866347235	128.60329744304116	Anseriformes	Anas penelope	Wigeon	nd	nd
К-58	20	8	2023	Namsky Ulus	Yakutia	Eastern Siberia	63.428151866347235	128.60329744304116	Anseriformes	Anas penelope	Wigeon	nd	nd
К-59	20	8	2023	Namsky Ulus	Yakutia	Eastern Siberia	63.428151866347235	128.60329744304116	Anseriformes	Anas penelope	Wigeon	nd	nd
К-60	20	8	2023	Namsky Ulus	Yakutia	Eastern Siberia	63.428151866347235	128.60329744304116	Anseriformes	Anas penelope	Wigeon	nd	nd
К-61	20	8	2023	Namsky Ulus	Yakutia	Eastern Siberia	63.428151866347235	128.60329744304116	Anseriformes	Anas penelope	Wigeon	nd	nd
К-63	20	8	2023	Namsky Ulus	Yakutia	Eastern Siberia	63.428151866347235	128.60329744304116	Anseriformes	Anas penelope	Wigeon	nd	nd
К-65	20	8	2023	Namsky Ulus	Yakutia	Eastern Siberia	63.428151866347235	128.60329744304116	Anseriformes	Anas penelope	Wigeon	nd	nd
К-67	20	8	2023	Namsky Ulus	Yakutia	Eastern Siberia	63.428151866347235	128.60329744304116	Anseriformes	Anas penelope	Wigeon	nd	nd
К-70	20	8	2023	Namsky Ulus	Yakutia	Eastern Siberia	63.428151866347235	128.60329744304116	Anseriformes	Anas penelope	Wigeon	nd	nd
К-73	20	8	2023	Namsky Ulus	Yakutia	Eastern Siberia	63.428151866347235	128.60329744304116	Anseriformes	Anas penelope	Wigeon	nd	nd
К-76	20	8	2023	Namsky Ulus	Yakutia	Eastern Siberia	63.428151866347235	128.60329744304116	Anseriformes	Anas penelope	Wigeon	nd	nd
К-77	20	8	2023	Namsky Ulus	Yakutia	Eastern Siberia	63.067668728677425	128.4464617268219	Anseriformes	Anas penelope	Wigeon	nd	nd
К-78	20	8	2023	Namsky Ulus	Yakutia	Eastern Siberia	63.067668728677425	128.4464617268219	Anseriformes	Anas penelope	Wigeon	nd	nd
К-79	20	8	2023	Namsky Ulus	Yakutia	Eastern Siberia	63.067668728677425	128.4464617268219	Anseriformes	Anas penelope	Wigeon	nd	nd
К-82	20	8	2023	Namsky Ulus	Yakutia	Eastern Siberia	63.067668728677425	128.4464617268219	Anseriformes	Anas penelope	Wigeon	nd	nd
К-83	25	8	2023	Namsky Ulus	Yakutia	Eastern Siberia	63.067668728677425	128.4464617268219	Anseriformes	Anas penelope	Wigeon	nd	nd
К-87	26	8	2023	Namsky Ulus	Yakutia	Eastern Siberia	63.067668728677425	128.4464617268219	Anseriformes	Anas penelope	Wigeon	nd	nd
К-88	26	8	2023	Namsky Ulus	Yakutia	Eastern Siberia	63.067668728677425	128.4464617268219	Anseriformes	Anas penelope	Wigeon	nd	nd
К-100	27	8	2023	Namsky Ulus	Yakutia	Eastern Siberia	63.067668728677425	128.4464617268219	Anseriformes	Anas penelope	Wigeon	nd	nd
Y23	3	5	2023	Khangallassky Ulus	Yakutia	Eastern Siberia	61.674140	129.425360	Anseriformes	Anas penelope	Wigeon	f	nd
Bo18	20	8	2022	Kobyaysky Ulus	Yakutia	Eastern Siberia	63.434109°	128.481752°	Anseriformes	Anas Penelope	European wigeon	nd	nd
Bo19	20	8	2022	Kobyaysky Ulus	Yakutia	Eastern Siberia	63.434109°	128.481752°	Anseriformes	Anas Penelope	European wigeon	nd	nd
Bo28	20	8	2022	Kobyaysky Ulus	Yakutia	Eastern Siberia	63.434109°	128.481752°	Anseriformes	Anas Penelope	European wigeon	nd	nd
Bo33	20	8	2022	Kobyaysky Ulus	Yakutia	Eastern Siberia	63.434109°	128.481752°	Anseriformes	Anas Penelope	European wigeon	nd	nd
Bo34	20	8	2022	Kobyaysky Ulus	Yakutia	Eastern Siberia	63.434109°	128.481752°	Anseriformes	Anas Penelope	European wigeon	nd	nd
Bo35	20	8	2022	Kobyaysky Ulus	Yakutia	Eastern Siberia	63.434109°	128.481752°	Anseriformes	Anas Penelope	European wigeon	nd	nd
Bo36	20	8	2022	Kobyaysky Ulus	Yakutia	Eastern Siberia	63.434109°	128.481752°	Anseriformes	Anas Penelope	European wigeon	nd	nd
V84	20	8	2022	Yakutsk	Yakutia	Eastern Siberia	61.9	129.1	Anseriformes	Anas Penelope	European wigeon	nd	nd
V85	20	8	2022	Yakutsk	Yakutia	Eastern Siberia	61.9	129.1	Anseriformes	Anas Penelope	European wigeon	nd	nd
*52	15	8	2021	Namsky Ulus	Yakutia	Eastern Siberia	63.362252	128.992868	Anseriformes	Anas Penelope	European wigeon	nd	nd
*53	15	8	2021	Namsky Ulus	Yakutia	Eastern Siberia	63.362252	128.992868	Anseriformes	Anas Penelope	European wigeon	nd	nd
*54	15	8	2021	Namsky Ulus	Yakutia	Eastern Siberia	63.362252	128.992868	Anseriformes	Anas Penelope	European wigeon	nd	nd
*55	15	8	2021	Namsky Ulus	Yakutia	Eastern Siberia	63.362252	128.992868	Anseriformes	Anas Penelope	European wigeon	nd	nd
*56	15	8	2021	Namsky Ulus	Yakutia	Eastern Siberia	63.362252	128.992868	Anseriformes	Anas Penelope	European wigeon	nd	nd
*57	15	8	2021	Namsky Ulus	Yakutia	Eastern Siberia	63.362252	128.992868	Anseriformes	Anas Penelope	European wigeon	nd	nd
*58	15	8	2021	Namsky Ulus	Yakutia	Eastern Siberia	63.362252	128.992868	Anseriformes	Anas Penelope	European wigeon	nd	nd
*59	15	8	2021	Namsky Ulus	Yakutia	Eastern Siberia	63.362252	128.992868	Anseriformes	Anas Penelope	European wigeon	nd	nd
*115	21	8	2021	Namsky Ulus	Yakutia	Eastern Siberia	62°85'05.90''N	128°38'61.02''E	Anseriformes	Anas Penelope	European wigeon	nd	nd
2	13	8	2020	Namsky Ulus	Yakutia	Eastern Siberia	63.362437	128.988625	Anseriformes	Anas Platyrhynchos	Mallard	m	nd
4	13	8	2020	Namsky Ulus	Yakutia	Eastern Siberia	63.362437	128.988625	Anseriformes	Anas Platyrhynchos	Mallard	m	nd
9	13	8	2020	Namsky Ulus	Yakutia	Eastern Siberia	63.362437	128.988625	Anseriformes	Anas Platyrhynchos	Mallard	m	nd
10	13	8	2020	Namsky Ulus	Yakutia	Eastern Siberia	63.362437	128.988625	Anseriformes	Anas Platyrhynchos	Mallard	m	nd
11	13	8	2020	Namsky Ulus	Yakutia	Eastern Siberia	63.362437	128.988625	Anseriformes	Anas Platyrhynchos	Mallard	m	nd	H3N8	A/mallard/Yakutia/11/2020	EPI_ISL_1081356
16	13	8	2020	Namsky Ulus	Yakutia	Eastern Siberia	63.362437	128.988625	Anseriformes	Anas Platyrhynchos	Mallard	m	nd
18	13	8	2020	Namsky Ulus	Yakutia	Eastern Siberia	63.362437	128.988625	Anseriformes	Anas Platyrhynchos	Mallard	f	nd
21	13	8	2020	Namsky Ulus	Yakutia	Eastern Siberia	63.362437	128.988625	Anseriformes	Anas Platyrhynchos	Mallard	m	nd	H3N8	A/mallard/Yakutia/21/2020	EPI_ISL_1081357
35	13	8	2020	Namsky Ulus	Yakutia	Eastern Siberia	63.362437	128.988625	Anseriformes	Anas Platyrhynchos	Mallard	f	nd
38	13	8	2020	Namsky Ulus	Yakutia	Eastern Siberia	63.362437	128.988625	Anseriformes	Anas Platyrhynchos	Mallard	m	nd
43	13	8	2020	Namsky Ulus	Yakutia	Eastern Siberia	63.362437	128.988625	Anseriformes	Anas Platyrhynchos	Mallard	m	nd
47	13	8	2020	Namsky Ulus	Yakutia	Eastern Siberia	63.362437	128.988625	Anseriformes	Anas Platyrhynchos	Mallard	m	nd	H7N7	A/mallard/Yakutia/47/2020	EPI_ISL_1081358
57	13	8	2020	Namsky Ulus	Yakutia	Eastern Siberia	63.362437	128.988625	Anseriformes	Anas Platyrhynchos	Mallard	f	nd
99	14	8	2020	Namsky Ulus	Yakutia	Eastern Siberia	63.362437	128.988625	Anseriformes	Anas Platyrhynchos	Mallard	m	nd
100	14	8	2020	Namsky Ulus	Yakutia	Eastern Siberia	63.362437	128.988625	Anseriformes	Anas Platyrhynchos	Mallard	f	nd
101	14	8	2020	Namsky Ulus	Yakutia	Eastern Siberia	63.362437	128.988625	Anseriformes	Anas Platyrhynchos	Mallard	f	nd
102	14	8	2020	Namsky Ulus	Yakutia	Eastern Siberia	63.362437	128.988625	Anseriformes	Anas Platyrhynchos	Mallard	m	nd
139	14	8	2020	Namsky Ulus	Yakutia	Eastern Siberia	63.362437	128.988625	Anseriformes	Anas Platyrhynchos	Mallard	f	nd
140	14	8	2020	Namsky Ulus	Yakutia	Eastern Siberia	63.362437	128.988625	Anseriformes	Anas Platyrhynchos	Mallard	m	nd
141	14	8	2020	Namsky Ulus	Yakutia	Eastern Siberia	63.362437	128.988625	Anseriformes	Anas Platyrhynchos	Mallard	m	nd
144	15	8	2020	Namsky Ulus	Yakutia	Eastern Siberia	63.362437	128.988625	Anseriformes	Anas Platyrhynchos	Mallard	m	nd
162	15	8	2020	Namsky Ulus	Yakutia	Eastern Siberia	63.362437	128.988625	Anseriformes	Anas Platyrhynchos	Mallard	f	nd
15	14	8	2020	Namsky Ulus	Yakutia	Eastern Siberia	63.521174	129.150348	Anseriformes	Anas Platyrhynchos	Mallard	m	nd
16	14	8	2020	Namsky Ulus	Yakutia	Eastern Siberia	63.521174	129.150348	Anseriformes	Anas Platyrhynchos	Mallard	m	nd
17	14	8	2020	Namsky Ulus	Yakutia	Eastern Siberia	63.521174	129.150348	Anseriformes	Anas Platyrhynchos	Mallard	f	nd
18	14	8	2020	Namsky Ulus	Yakutia	Eastern Siberia	63.521174	129.150348	Anseriformes	Anas Platyrhynchos	Mallard	f	nd
19	14	8	2020	Namsky Ulus	Yakutia	Eastern Siberia	63.521174	129.150348	Anseriformes	Anas Platyrhynchos	Mallard	f	nd
20	14	8	2020	Namsky Ulus	Yakutia	Eastern Siberia	63.521174	129.150348	Anseriformes	Anas Platyrhynchos	Mallard	m	nd
21	14	8	2020	Namsky Ulus	Yakutia	Eastern Siberia	63.521174	129.150348	Anseriformes	Anas Platyrhynchos	Mallard	m	nd
22	14	8	2020	Namsky Ulus	Yakutia	Eastern Siberia	63.521174	129.150348	Anseriformes	Anas Platyrhynchos	Mallard	m	nd
26	14	8	2020	Namsky Ulus	Yakutia	Eastern Siberia	63.521174	129.150348	Anseriformes	Anas Platyrhynchos	Mallard	nd	nd
67	16	8	2020	Namsky Ulus	Yakutia	Eastern Siberia	63.362252	128.992868	Anseriformes	Anas Platyrhynchos	Mallard	nd	nd
68	16	8	2020	Namsky Ulus	Yakutia	Eastern Siberia	63.362252	128.992868	Anseriformes	Anas Platyrhynchos	Mallard	nd	nd
69	16	8	2020	Namsky Ulus	Yakutia	Eastern Siberia	63.362252	128.992868	Anseriformes	Anas Platyrhynchos	Mallard	f	nd
70	16	8	2020	Namsky Ulus	Yakutia	Eastern Siberia	63.362252	128.992868	Anseriformes	Anas Platyrhynchos	Mallard	f	nd
71	16	8	2020	Namsky Ulus	Yakutia	Eastern Siberia	63.362252	128.992868	Anseriformes	Anas Platyrhynchos	Mallard	f	nd
72	16	8	2020	Namsky Ulus	Yakutia	Eastern Siberia	63.362252	128.992868	Anseriformes	Anas Platyrhynchos	Mallard	f	nd
73	16	8	2020	Namsky Ulus	Yakutia	Eastern Siberia	63.362252	128.992868	Anseriformes	Anas Platyrhynchos	Mallard	nd	nd
74	16	8	2020	Namsky Ulus	Yakutia	Eastern Siberia	63.362252	128.992868	Anseriformes	Anas Platyrhynchos	Mallard	nd	nd
nd	30	8	2020	Namsky Ulus	Yakutia	Eastern Siberia	63.362252	128.992868	Anseriformes	Anas Platyrhynchos	Mallard	nd	nd
1	11	9	2020	Namsky Ulus	Yakutia	Eastern Siberia	63.362252	128.992868	Anseriformes	Anas Platyrhynchos	Mallard	m	nd
13x	8	9	2019	Namsky Ulus	Yakutia	Eastern Siberia	63°23'25.42"С	129° 0'42.94"В	Anseriformes	Anas Platyrhynchos	Mallard	n	nd
15x	7	9	2019	Namsky Ulus	Yakutia	Eastern Siberia	63°23'25.42"С	129° 0'42.94"В	Anseriformes	Anas Platyrhynchos	Mallard	f	nd
18x	7	9	2019	Namsky Ulus	Yakutia	Eastern Siberia	63°23'25.42"С	129° 0'42.94"В	Anseriformes	Anas Platyrhynchos	Mallard	f	nd
19x	8	9	2019	Namsky Ulus	Yakutia	Eastern Siberia	63°23'25.42"С	129° 0'42.94"В	Anseriformes	Anas Platyrhynchos	Mallard	n	nd
27x	7	9	2019	Namsky Ulus	Yakutia	Eastern Siberia	63°23'25.42"С	129° 0'42.94"В	Anseriformes	Anas Platyrhynchos	Mallard	f	nd
28x	8	9	2019	Namsky Ulus	Yakutia	Eastern Siberia	63°23'25.42"С	129° 0'42.94"В	Anseriformes	Anas Platyrhynchos	Mallard	n	nd
39x	8	9	2019	Namsky Ulus	Yakutia	Eastern Siberia	63°23'25.42"С	129° 0'42.94"В	Anseriformes	Anas Platyrhynchos	Mallard	n	nd
47x	7	9	2019	Namsky Ulus	Yakutia	Eastern Siberia	63°23'25.42"С	129° 0'42.94"В	Anseriformes	Anas Platyrhynchos	Mallard	f	nd
54x	8	9	2019	Namsky Ulus	Yakutia	Eastern Siberia	63°23'25.42"С	129° 0'42.94"В	Anseriformes	Anas Platyrhynchos	Mallard	n	nd
68x	8	9	2019	Namsky Ulus	Yakutia	Eastern Siberia	63°23'25.42"С	129° 0'42.94"В	Anseriformes	Anas Platyrhynchos	Mallard	n	nd
69	7	9	2019	Namsky Ulus	Yakutia	Eastern Siberia	63°23'25.42"С	129° 0'42.94"В	Anseriformes	Anas Platyrhynchos	Mallard	f	nd
11	17	8	2019	Namsky Ulus	Yakutia	Eastern Siberia	63.362252	128.992868	Anseriformes	Anas Platyrhynchos	Mallard	n	nd
20	17	8	2019	Namsky Ulus	Yakutia	Eastern Siberia	63.362252	128.992868	Anseriformes	Anas Platyrhynchos	Mallard	n	nd
21	17	8	2019	Namsky Ulus	Yakutia	Eastern Siberia	63.362252	128.992868	Anseriformes	Anas Platyrhynchos	Mallard	n	nd
23	17	8	2019	Namsky Ulus	Yakutia	Eastern Siberia	63.362252	128.992868	Anseriformes	Anas Platyrhynchos	Mallard	n	nd
35	18	8	2019	Namsky Ulus	Yakutia	Eastern Siberia	63.362252	128.992868	Anseriformes	Anas Platyrhynchos	Mallard	n	nd
36	18	8	2019	Namsky Ulus	Yakutia	Eastern Siberia	63.362252	128.992868	Anseriformes	Anas Platyrhynchos	Mallard	n	nd
37	18	8	2019	Namsky Ulus	Yakutia	Eastern Siberia	63.362252	128.992868	Anseriformes	Anas Platyrhynchos	Mallard	n	nd
42	18	8	2019	Namsky Ulus	Yakutia	Eastern Siberia	63.362252	128.992868	Anseriformes	Anas Platyrhynchos	Mallard	n	nd
43	18	8	2019	Namsky Ulus	Yakutia	Eastern Siberia	63.362252	128.992868	Anseriformes	Anas Platyrhynchos	Mallard	n	nd
44	18	8	2019	Namsky Ulus	Yakutia	Eastern Siberia	63.362252	128.992868	Anseriformes	Anas Platyrhynchos	Mallard	n	nd
45	18	8	2019	Namsky Ulus	Yakutia	Eastern Siberia	63.362252	128.992868	Anseriformes	Anas Platyrhynchos	Mallard	n	nd
46	18	8	2019	Namsky Ulus	Yakutia	Eastern Siberia	63.362252	128.992868	Anseriformes	Anas Platyrhynchos	Mallard	n	nd
47	18	8	2019	Namsky Ulus	Yakutia	Eastern Siberia	63.362252	128.992868	Anseriformes	Anas Platyrhynchos	Mallard	n	nd
48	18	8	2019	Namsky Ulus	Yakutia	Eastern Siberia	63.362252	128.992868	Anseriformes	Anas Platyrhynchos	Mallard	n	nd
49	18	8	2019	Namsky Ulus	Yakutia	Eastern Siberia	63.362252	128.992868	Anseriformes	Anas Platyrhynchos	Mallard	n	nd
50	18	8	2019	Namsky Ulus	Yakutia	Eastern Siberia	63.362252	128.992868	Anseriformes	Anas Platyrhynchos	Mallard	n	nd
38x	19	8	2019	Namsky Ulus	Yakutia	Eastern Siberia	63.362252	128.992868	Anseriformes	Anas Platyrhynchos	Mallard	n	nd
39x	19	8	2019	Namsky Ulus	Yakutia	Eastern Siberia	63.362252	128.992868	Anseriformes	Anas Platyrhynchos	Mallard	n	nd
41x	19	8	2019	Namsky Ulus	Yakutia	Eastern Siberia	63.362252	128.992868	Anseriformes	Anas Platyrhynchos	Mallard	n	nd
42x	19	8	2019	Namsky Ulus	Yakutia	Eastern Siberia	63.362252	128.992868	Anseriformes	Anas Platyrhynchos	Mallard	n	nd
80x	20	8	2019	Namsky Ulus	Yakutia	Eastern Siberia	63.362252	128.992868	Anseriformes	Anas Platyrhynchos	Mallard	n	nd
81x	20	8	2019	Namsky Ulus	Yakutia	Eastern Siberia	63.362252	128.992868	Anseriformes	Anas Platyrhynchos	Mallard	n	nd
22	nd	5	2019	Namsky Ulus	Yakutia	Eastern Siberia	63.362252	128.992868	Anseriformes	Anas Platyrhynchos	Mallard	n	nd
51	nd	5	2019	Namsky Ulus	Yakutia	Eastern Siberia	63.362252	128.992868	Anseriformes	Anas Platyrhynchos	Mallard	n	nd
59	28	5	2019	Namsky Ulus	Yakutia	Eastern Siberia	63.362252	128.992868	Anseriformes	Anas Platyrhynchos	Mallard	n	nd
60	nd	5	2019	Namsky Ulus	Yakutia	Eastern Siberia	63.362252	128.992868	Anseriformes	Anas Platyrhynchos	Mallard	n	nd
68	10	5	2019	Namsky Ulus	Yakutia	Eastern Siberia	63.362252	128.992868	Anseriformes	Anas Platyrhynchos	Mallard	f	nd
75	5	5	2019	Namsky Ulus	Yakutia	Eastern Siberia	63.362252	128.992868	Anseriformes	Anas Platyrhynchos	Mallard	n	nd
77	1	5	2019	Namsky Ulus	Yakutia	Eastern Siberia	63.362252	128.992868	Anseriformes	Anas Platyrhynchos	Mallard	n	nd
85	23	5	2019	Namsky Ulus	Yakutia	Eastern Siberia	63.362252	128.992868	Anseriformes	Anas Platyrhynchos	Mallard	f	nd
88	nd	5	2019	Namsky Ulus	Yakutia	Eastern Siberia	63.362252	128.992868	Anseriformes	Anas Platyrhynchos	Mallard	n	nd
91	nd	5	2019	Namsky Ulus	Yakutia	Eastern Siberia	63.362252	128.992868	Anseriformes	Anas Platyrhynchos	Mallard	n	nd
92	23	5	2019	Namsky Ulus	Yakutia	Eastern Siberia	63.362252	128.992868	Anseriformes	Anas Platyrhynchos	Mallard	n	nd
96	6	5	2019	Namsky Ulus	Yakutia	Eastern Siberia	63.362252	128.992868	Anseriformes	Anas Platyrhynchos	Mallard	n	nd
97	5	5	2019	Namsky Ulus	Yakutia	Eastern Siberia	63.362252	128.992868	Anseriformes	Anas Platyrhynchos	Mallard	f	nd
99	nd	5	2019	Namsky Ulus	Yakutia	Eastern Siberia	63.362252	128.992868	Anseriformes	Anas Platyrhynchos	Mallard	n	nd
111	nd	5	2019	Namsky Ulus	Yakutia	Eastern Siberia	63.362252	128.992868	Anseriformes	Anas Platyrhynchos	Mallard	n	nd
116	nd	5	2019	Namsky Ulus	Yakutia	Eastern Siberia	63.362252	128.992868	Anseriformes	Anas Platyrhynchos	Mallard	n	nd
117	23	5	2019	Namsky Ulus	Yakutia	Eastern Siberia	63.362252	128.992868	Anseriformes	Anas Platyrhynchos	Mallard	m	nd
118	nd	5	2019	Namsky Ulus	Yakutia	Eastern Siberia	63.362252	128.992868	Anseriformes	Anas Platyrhynchos	Mallard	n	nd
121	10	5	2019	Namsky Ulus	Yakutia	Eastern Siberia	63.362252	128.992868	Anseriformes	Anas Platyrhynchos	Mallard	m	nd
122	10	5	2019	Namsky Ulus	Yakutia	Eastern Siberia	63.362252	128.992868	Anseriformes	Anas Platyrhynchos	Mallard	m	nd
123	nd	5	2019	Namsky Ulus	Yakutia	Eastern Siberia	63.362252	128.992868	Anseriformes	Anas Platyrhynchos	Mallard	n	nd
124	nd	5	2019	Namsky Ulus	Yakutia	Eastern Siberia	63.362252	128.992868	Anseriformes	Anas Platyrhynchos	Mallard	n	nd
128	nd	5	2019	Namsky Ulus	Yakutia	Eastern Siberia	63.362252	128.992868	Anseriformes	Anas Platyrhynchos	Mallard	n	nd
130	nd	5	2019	Namsky Ulus	Yakutia	Eastern Siberia	63.362252	128.992868	Anseriformes	Anas Platyrhynchos	Mallard	n	nd
137	nd	5	2019	Namsky Ulus	Yakutia	Eastern Siberia	63.362252	128.992868	Anseriformes	Anas Platyrhynchos	Mallard	n	nd
139	nd	5	2019	Namsky Ulus	Yakutia	Eastern Siberia	63.362252	128.992868	Anseriformes	Anas Platyrhynchos	Mallard	n	nd
140	5	5	2019	Namsky Ulus	Yakutia	Eastern Siberia	63.362252	128.992868	Anseriformes	Anas Platyrhynchos	Mallard	m	nd
155	nd	5	2019	Namsky Ulus	Yakutia	Eastern Siberia	63.362252	128.992868	Anseriformes	Anas Platyrhynchos	Mallard	n	nd
1.	19	8	2018	Namsky Ulus	Yakutia	Eastern Siberia	63.365001	128.901055	Anseriformes	Anas Platyrhynchos	Mallard	m	nd
58.	21	8	2018	Namsky Ulus	Yakutia	Eastern Siberia	63.365001	128.901055	Anseriformes	Anas Platyrhynchos	Mallard	f	nd
59.	21	8	2018	Namsky Ulus	Yakutia	Eastern Siberia	63.365001	128.901055	Anseriformes	Anas Platyrhynchos	Mallard	f	nd
61.	21	8	2018	Namsky Ulus	Yakutia	Eastern Siberia	63.365001	128.901055	Anseriformes	Anas Platyrhynchos	Mallard	f	nd
105	22	8	2018	Namsky Ulus	Yakutia	Eastern Siberia	63.365001	128.901055	Anseriformes	Anas Platyrhynchos	Mallard	n	nd
Y1	3	5	2022	Yakutsk	Yakutia	Eastern Siberia	62.0392	129.808	Anseriformes	Anas Platyrhynchos	Mallard	m	nd
Y2	3	5	2022	Yakutsk	Yakutia	Eastern Siberia	62.0392	129.808	Anseriformes	Anas Platyrhynchos	Mallard	m	nd
Y3	3	5	2022	Yakutsk	Yakutia	Eastern Siberia	62.0392	129.808	Anseriformes	Anas Platyrhynchos	Mallard	m	nd
Y4	3	5	2022	Yakutsk	Yakutia	Eastern Siberia	62.0392	129.808	Anseriformes	Anas Platyrhynchos	Mallard	m	nd
Y5	3	5	2022	Yakutsk	Yakutia	Eastern Siberia	62.0392	129.808	Anseriformes	Anas Platyrhynchos	Mallard	f	nd
Y6	3	5	2022	Yakutsk	Yakutia	Eastern Siberia	62.0392	129.808	Anseriformes	Anas Platyrhynchos	Mallard	f	nd
Y7	3	5	2022	Yakutsk	Yakutia	Eastern Siberia	62.0392	129.808	Anseriformes	Anas Platyrhynchos	Mallard	f	nd
Y8	3	5	2022	Yakutsk	Yakutia	Eastern Siberia	62.0392	129.808	Anseriformes	Anas Platyrhynchos	Mallard	f	nd
Y9	3	5	2022	Yakutsk	Yakutia	Eastern Siberia	62.0392	129.808	Anseriformes	Anas Platyrhynchos	Mallard	f	nd
Y12	4	5	2022	Khangallassky Ulus	Yakutia	Eastern Siberia	61.6455	129.56	Anseriformes	Anas Platyrhynchos	Mallard	m	nd
Y13	4	5	2022	Khangallassky Ulus	Yakutia	Eastern Siberia	61.6455	129.56	Anseriformes	Anas Platyrhynchos	Mallard	m	nd
Y14	4	5	2022	Khangallassky Ulus	Yakutia	Eastern Siberia	61.6455	129.56	Anseriformes	Anas Platyrhynchos	Mallard	m	nd
Y15	4	5	2022	Khangallassky Ulus	Yakutia	Eastern Siberia	61.6455	129.56	Anseriformes	Anas Platyrhynchos	Mallard	m	nd
Y16	4	5	2022	Khangallassky Ulus	Yakutia	Eastern Siberia	61.6455	129.56	Anseriformes	Anas Platyrhynchos	Mallard	m	nd
Y17	4	5	2022	Khangallassky Ulus	Yakutia	Eastern Siberia	61.6455	129.56	Anseriformes	Anas Platyrhynchos	Mallard	f	nd
23	2	8	2021	Suntarsky Ulus	Yakutia	Eastern Siberia	62.0852	117.468	Anseriformes	Anas platyrhynchos	Mallard	nd	nd
24	2	8	2021	Suntarsky Ulus	Yakutia	Eastern Siberia	62.0852	117.468	Anseriformes	Anas platyrhynchos	Mallard	nd	nd
25	2	8	2021	Suntarsky Ulus	Yakutia	Eastern Siberia	62.0852	117.468	Anseriformes	Anas platyrhynchos	Mallard	nd	nd
63	30	8	2021	Ust-Aldan Ulus	Yakutia	Eastern Siberia	63.2476	132.095	Anseriformes	Anas platyrhynchos	Mallard	nd	nd
64	30	8	2021	Ust-Aldan Ulus	Yakutia	Eastern Siberia	63.2476	132.095	Anseriformes	Anas platyrhynchos	Mallard	nd	nd
65	30	8	2021	Ust-Aldan Ulus	Yakutia	Eastern Siberia	63.2476	132.095	Anseriformes	Anas platyrhynchos	Mallard	nd	nd
74	23	9	2021	Yakutsk	Yakutia	Eastern Siberia	62.043127°	129.628075°	Anseriformes	Anas platyrhynchos	Mallard	nd	nd
75	1	10	2021	Yakutsk	Yakutia	Eastern Siberia	62.043127°	129.628075°	Anseriformes	Anas platyrhynchos	Mallard	nd	nd
77	3	10	2021	Yakutsk	Yakutia	Eastern Siberia	62.043127°	129.628075°	Anseriformes	Anas platyrhynchos	Mallard	nd	nd
1°	24	8	2021	Yakutsk	Yakutia	Eastern Siberia	61.976981°	129.647525°	Anseriformes	Anas platyrhynchos	Mallard	nd	nd
2°	24	8	2021	Yakutsk	Yakutia	Eastern Siberia	61.976981°	129.647525°	Anseriformes	Anas platyrhynchos	Mallard	nd	nd
3°	24	8	2021	Yakutsk	Yakutia	Eastern Siberia	61.976981°	129.647525°	Anseriformes	Anas platyrhynchos	Mallard	nd	nd
4°	24	8	2021	Yakutsk	Yakutia	Eastern Siberia	61.976981°	129.647525°	Anseriformes	Anas platyrhynchos	Mallard	nd	nd
5°	24	8	2021	Yakutsk	Yakutia	Eastern Siberia	61.976981°	129.647525°	Anseriformes	Anas platyrhynchos	Mallard	nd	nd
6°	24	8	2021	Yakutsk	Yakutia	Eastern Siberia	61.976981°	129.647525°	Anseriformes	Anas platyrhynchos	Mallard	nd	nd
7°	24	8	2021	Yakutsk	Yakutia	Eastern Siberia	61.976981°	129.647525°	Anseriformes	Anas platyrhynchos	Mallard	nd	nd
8°	24	8	2021	Yakutsk	Yakutia	Eastern Siberia	61.976981°	129.647525°	Anseriformes	Anas platyrhynchos	Mallard	nd	nd
*1	13	8	2021	Namsky Ulus	Yakutia	Eastern Siberia	63.362252	128.992868	Anseriformes	Anas platyrhynchos	Mallard	nd	nd
*2	13	8	2021	Namsky Ulus	Yakutia	Eastern Siberia	63.362252	128.992868	Anseriformes	Anas platyrhynchos	Mallard	nd	nd
*101	21	8	2021	Namsky Ulus	Yakutia	Eastern Siberia	62°85'05.90''N	128°38'61.02''E	Anseriformes	Anas platyrhynchos	Mallard	nd	nd
*116	21	8	2021	Namsky Ulus	Yakutia	Eastern Siberia	62°85'05.90''N	128°38'61.02''E	Anseriformes	Anas platyrhynchos	Mallard	nd	nd
*117	21	8	2021	Namsky Ulus	Yakutia	Eastern Siberia	62°85'05.90''N	128°38'61.02''E	Anseriformes	Anas platyrhynchos	Mallard	nd	nd
*126	21	8	2021	Namsky Ulus	Yakutia	Eastern Siberia	62°85'05.90''N	128°38'61.02''E	Anseriformes	Anas platyrhynchos	Mallard	nd	nd
*127	21	8	2021	Namsky Ulus	Yakutia	Eastern Siberia	62°85'05.90''N	128°38'61.02''E	Anseriformes	Anas platyrhynchos	Mallard	nd	nd
*128	21	8	2021	Namsky Ulus	Yakutia	Eastern Siberia	62°85'05.90''N	128°38'61.02''E	Anseriformes	Anas platyrhynchos	Mallard	nd	nd
*144	22	8	2021	Namsky Ulus	Yakutia	Eastern Siberia	62°85'05.90''N	128°38'61.02''E	Anseriformes	Anas platyrhynchos	Mallard	nd	nd
*178	22	8	2021	Namsky Ulus	Yakutia	Eastern Siberia	62°85'05.90''N	128°38'61.02''E	Anseriformes	Anas platyrhynchos	Mallard	nd	nd	H3N6	A/Mallard/Yakutia/178*/2021	EPI_ISL_19212482
*179	22	8	2021	Namsky Ulus	Yakutia	Eastern Siberia	62°85'05.90''N	128°38'61.02''E	Anseriformes	Anas platyrhynchos	Mallard	nd	nd	H3N6	A/Mallard/Yakutia/179*/2021	EPI_ISL_19212483
*180	22	8	2021	Namsky Ulus	Yakutia	Eastern Siberia	62°85'05.90''N	128°38'61.02''E	Anseriformes	Anas platyrhynchos	Mallard	nd	nd
С-1	18	8	2023	Suntarsky Ulus	Yakutia	Eastern Siberia	62.713046	117.573499	Anseriformes	Anas platyrhynchos	Mallard	nd	nd
С-2	18	8	2023	Suntarsky Ulus	Yakutia	Eastern Siberia	62.713046	117.573499	Anseriformes	Anas platyrhynchos	Mallard	nd	nd
С-3	18	8	2023	Suntarsky Ulus	Yakutia	Eastern Siberia	62.713046	117.573499	Anseriformes	Anas platyrhynchos	Mallard	nd	nd	H5N3	A/Mallard/Yakutia/C-3/2023	EPI_ISL_19202486
С-4	18	8	2023	Suntarsky Ulus	Yakutia	Eastern Siberia	62.713046	117.573499	Anseriformes	Anas platyrhynchos	Mallard	nd	nd
С-5	18	8	2023	Suntarsky Ulus	Yakutia	Eastern Siberia	62.713046	117.573499	Anseriformes	Anas platyrhynchos	Mallard	nd	nd
С-6	18	8	2023	Suntarsky Ulus	Yakutia	Eastern Siberia	62.713046	117.573499	Anseriformes	Anas platyrhynchos	Mallard	nd	nd
С-7	18	8	2023	Suntarsky Ulus	Yakutia	Eastern Siberia	62.713046	117.573499	Anseriformes	Anas platyrhynchos	Mallard	nd	nd
С-8	18	8	2023	Suntarsky Ulus	Yakutia	Eastern Siberia	62.713046	117.573499	Anseriformes	Anas platyrhynchos	Mallard	nd	nd
С-9	18	8	2023	Suntarsky Ulus	Yakutia	Eastern Siberia	62.713046	117.573499	Anseriformes	Anas platyrhynchos	Mallard	nd	nd	H4N6	A/Mallard/Yakutia/C-9/2023	EPI_ISL_19202488
С-34	19	8	2023	Suntarsky Ulus	Yakutia	Eastern Siberia	62.256883	116.166000	Anseriformes	Anas platyrhynchos	Mallard	nd	nd
УА - 9	30	8	2023	Ust-Aldan Ulus	Yakutia	Eastern Siberia	63.225342	132.131722	Anseriformes	Anas platyrhynchos	Mallard	nd	nd
УА - 10	30	8	2023	Ust-Aldan Ulus	Yakutia	Eastern Siberia	63.225342	132.131722	Anseriformes	Anas platyrhynchos	Mallard	nd	nd
УА - 11	30	8	2023	Ust-Aldan Ulus	Yakutia	Eastern Siberia	63.225342	132.131722	Anseriformes	Anas platyrhynchos	Mallard	nd	nd
УА - 19	1	9	2023	Ust-Aldan Ulus	Yakutia	Eastern Siberia	63.225342	132.131722	Anseriformes	Anas platyrhynchos	Mallard	nd	nd
УА - 20	1	9	2023	Ust-Aldan Ulus	Yakutia	Eastern Siberia	63.225342	132.131722	Anseriformes	Anas platyrhynchos	Mallard	nd	nd
УА - 21	1	9	2023	Ust-Aldan Ulus	Yakutia	Eastern Siberia	63.225342	132.131722	Anseriformes	Anas platyrhynchos	Mallard	nd	nd
УА - 22	1	9	2023	Ust-Aldan Ulus	Yakutia	Eastern Siberia	63.225342	132.131722	Anseriformes	Anas platyrhynchos	Mallard	nd	nd
УА - 23	1	9	2023	Ust-Aldan Ulus	Yakutia	Eastern Siberia	63.225342	132.131722	Anseriformes	Anas platyrhynchos	Mallard	nd	nd
УА - 45	4	9	2023	Ust-Aldan Ulus	Yakutia	Eastern Siberia	63.225342	132.131722	Anseriformes	Anas platyrhynchos	Mallard	nd	nd
УА - 50	5	9	2023	Ust-Aldan Ulus	Yakutia	Eastern Siberia	63.225342	132.131722	Anseriformes	Anas platyrhynchos	Mallard	nd	nd
ОП - 1	5	9	2023	Tomponsky Ulus	Yakutia	Eastern Siberia	61.878065	135.526455	Anseriformes	Anas platyrhynchos	Mallard	nd	nd
ОП - 7	6	9	2023	Tomponsky Ulus	Yakutia	Eastern Siberia	61.878065	135.526455	Anseriformes	Anas platyrhynchos	Mallard	nd	nd
ОП - 9	6	9	2023	Tomponsky Ulus	Yakutia	Eastern Siberia	61.878065	135.526455	Anseriformes	Anas platyrhynchos	Mallard	nd	nd
ОП - 10	6	9	2023	Tomponsky Ulus	Yakutia	Eastern Siberia	61.878065	135.526455	Anseriformes	Anas platyrhynchos	Mallard	nd	nd
ОП - 11	6	9	2023	Tomponsky Ulus	Yakutia	Eastern Siberia	61.878065	135.526455	Anseriformes	Anas platyrhynchos	Mallard	nd	nd
ОП - 19	7	9	2023	Tomponsky Ulus	Yakutia	Eastern Siberia	61.878065	135.526455	Anseriformes	Anas platyrhynchos	Mallard	nd	nd
ОП - 50	16	9	2023	Tomponsky Ulus	Yakutia	Eastern Siberia	61.878065	135.526455	Anseriformes	Anas platyrhynchos	Mallard	nd	nd
ОП - 65	27	9	2023	Tomponsky Ulus	Yakutia	Eastern Siberia	61.878065	135.526455	Anseriformes	Anas platyrhynchos	Mallard	nd	nd
ОП - 66	27	9	2023	Tomponsky Ulus	Yakutia	Eastern Siberia	61.878065	135.526455	Anseriformes	Anas platyrhynchos	Mallard	nd	nd
ОП - 76	30	9	2023	Tomponsky Ulus	Yakutia	Eastern Siberia	61.878065	135.526455	Anseriformes	Anas platyrhynchos	Mallard	nd	nd
ОП - 77	30	9	2023	Tomponsky Ulus	Yakutia	Eastern Siberia	61.878065	135.526455	Anseriformes	Anas platyrhynchos	Mallard	nd	nd
ОП - 84	1	9	2023	Tomponsky Ulus	Yakutia	Eastern Siberia	61.878065	135.526455	Anseriformes	Anas platyrhynchos	Mallard	nd	nd
ОП - 88	5	9	2023	Tomponsky Ulus	Yakutia	Eastern Siberia	61.878065	135.526455	Anseriformes	Anas platyrhynchos	Mallard	nd	nd
ОП - 89	5	9	2023	Tomponsky Ulus	Yakutia	Eastern Siberia	61.878065	135.526455	Anseriformes	Anas platyrhynchos	Mallard	nd	nd
К-42	20	8	2023	Namsky Ulus	Yakutia	Eastern Siberia	63.428151866347235	128.60329744304116	Anseriformes	Anas platyrhynchos	Mallard	nd	nd
К-49	20	8	2023	Namsky Ulus	Yakutia	Eastern Siberia	63.428151866347235	128.60329744304116	Anseriformes	Anas platyrhynchos	Mallard	nd	nd
К-52	20	8	2023	Namsky Ulus	Yakutia	Eastern Siberia	63.428151866347235	128.60329744304116	Anseriformes	Anas platyrhynchos	Mallard	nd	nd	H3N8	A/Mallard/Yakutia/K-52/2023	EPI_ISL_19204493
К-55	20	8	2023	Namsky Ulus	Yakutia	Eastern Siberia	63.428151866347235	128.60329744304116	Anseriformes	Anas platyrhynchos	Mallard	nd	nd
К-62	20	8	2023	Namsky Ulus	Yakutia	Eastern Siberia	63.428151866347235	128.60329744304116	Anseriformes	Anas platyrhynchos	Mallard	nd	nd
К-69	20	8	2023	Namsky Ulus	Yakutia	Eastern Siberia	63.428151866347235	128.60329744304116	Anseriformes	Anas platyrhynchos	Mallard	nd	nd
К-85	26	8	2023	Namsky Ulus	Yakutia	Eastern Siberia	63.067668728677425	128.4464617268219	Anseriformes	Anas platyrhynchos	Mallard	nd	nd
К-90	26	8	2023	Namsky Ulus	Yakutia	Eastern Siberia	63.067668728677425	128.4464617268219	Anseriformes	Anas platyrhynchos	Mallard	nd	nd
К-91	26	8	2023	Namsky Ulus	Yakutia	Eastern Siberia	63.067668728677425	128.4464617268219	Anseriformes	Anas platyrhynchos	Mallard	nd	nd
К-103	28	8	2023	Namsky Ulus	Yakutia	Eastern Siberia	63.067668728677425	128.4464617268219	Anseriformes	Anas platyrhynchos	Mallard	nd	nd
Ya-109	7	9	2023	Yakutsk	Yakutia	Eastern Siberia	62.0392	129.808	Anseriformes	Anas platyrhynchos	Mallard	m	nd
Ya-111	11	9	2023	Yakutsk	Yakutia	Eastern Siberia	62.0392	129.808	Anseriformes	Anas platyrhynchos	Mallard	m	nd
Ya-113	19	9	2023	Yakutsk	Yakutia	Eastern Siberia	62.0392	129.808	Anseriformes	Anas platyrhynchos	Mallard	f	nd
Ya-116	22	9	2023	Yakutsk	Yakutia	Eastern Siberia	62.0392	129.808	Anseriformes	Anas platyrhynchos	Mallard	m	nd
Ya-117	23	9	2023	Yakutsk	Yakutia	Eastern Siberia	62.0392	129.808	Anseriformes	Anas platyrhynchos	Mallard	f	nd
Ya-118	24	9	2023	Yakutsk	Yakutia	Eastern Siberia	62.0392	129.808	Anseriformes	Anas platyrhynchos	Mallard	f	nd
Ya-119	25	9	2023	Yakutsk	Yakutia	Eastern Siberia	62.0392	129.808	Anseriformes	Anas platyrhynchos	Mallard	f	nd
Y1	2	5	2023	Khangallassky Ulus	Yakutia	Eastern Siberia	61.674140	129.425360	Anseriformes	Anas platyrhynchos	Mallard	f	nd
Y2	2	5	2023	Khangallassky Ulus	Yakutia	Eastern Siberia	61.674140	129.425360	Anseriformes	Anas platyrhynchos	Mallard	m	nd
Y7	2	5	2023	Khangallassky Ulus	Yakutia	Eastern Siberia	61.674140	129.425360	Anseriformes	Anas platyrhynchos	Mallard	f	nd
Y20	3	5	2023	Khangallassky Ulus	Yakutia	Eastern Siberia	61.674140	129.425360	Anseriformes	Anas platyrhynchos	Mallard	m	nd
Y21	3	5	2023	Khangallassky Ulus	Yakutia	Eastern Siberia	61.674140	129.425360	Anseriformes	Anas platyrhynchos	Mallard	m	nd
Y24	3	5	2023	Khangallassky Ulus	Yakutia	Eastern Siberia	61.674140	129.425360	Anseriformes	Anas platyrhynchos	Mallard	m	nd
Y26	3	5	2023	Khangallassky Ulus	Yakutia	Eastern Siberia	61.674140	129.425360	Anseriformes	Anas platyrhynchos	Mallard	m	nd
V12	14	8	2022	Suntarsky Ulus	Yakutia	Eastern Siberia	62.083	117.469	Anseriformes	Anas platyrhynchos	Mallard	nd	nd
V17	14	8	2022	Suntarsky Ulus	Yakutia	Eastern Siberia	62.094	117.603	Anseriformes	Anas platyrhynchos	Mallard	nd	nd
V37	15	8	2022	Suntarsky Ulus	Yakutia	Eastern Siberia	62.19	116,4 - 117,5	Anseriformes	Anas platyrhynchos	Mallard	nd	nd
V38	15	8	2022	Suntarsky Ulus	Yakutia	Eastern Siberia	62.19	116,4 - 117,5	Anseriformes	Anas platyrhynchos	Mallard	nd	nd
V39	15	8	2022	Suntarsky Ulus	Yakutia	Eastern Siberia	62.19	116,4 - 117,5	Anseriformes	Anas platyrhynchos	Mallard	nd	nd
V40	15	8	2022	Suntarsky Ulus	Yakutia	Eastern Siberia	62.19	116,4 - 117,5	Anseriformes	Anas platyrhynchos	Mallard	nd	nd
V41	15	8	2022	Suntarsky Ulus	Yakutia	Eastern Siberia	62.19	116,4 - 117,5	Anseriformes	Anas platyrhynchos	Mallard	nd	nd
V67	15	8	2022	Suntarsky Ulus	Yakutia	Eastern Siberia	62.083	117.469	Anseriformes	Anas platyrhynchos	Mallard	nd	nd
V68	15	8	2022	Suntarsky Ulus	Yakutia	Eastern Siberia	62.083	117.469	Anseriformes	Anas platyrhynchos	Mallard	m	nd
V69	15	8	2022	Suntarsky Ulus	Yakutia	Eastern Siberia	62.083	117.469	Anseriformes	Anas platyrhynchos	Mallard	f	nd
V132	10	9	2022	Aldan Ulus	Yakutia	Eastern Siberia	58.4969	129.25	Anseriformes	Anas platyrhynchos	Mallard	f	nd
5	13	8	2020	Namsky Ulus	Yakutia	Eastern Siberia	63.362437	128.988625	Anseriformes	Anas querquedula	Garganey	f	nd
7	13	8	2020	Namsky Ulus	Yakutia	Eastern Siberia	63.362437	128.988625	Anseriformes	Anas querquedula	Garganey	f	nd
29	13	8	2020	Namsky Ulus	Yakutia	Eastern Siberia	63.362437	128.988625	Anseriformes	Anas querquedula	Garganey	m	nd
30	13	8	2020	Namsky Ulus	Yakutia	Eastern Siberia	63.362437	128.988625	Anseriformes	Anas querquedula	Garganey	m	nd
34	13	8	2020	Namsky Ulus	Yakutia	Eastern Siberia	63.362437	128.988625	Anseriformes	Anas querquedula	Garganey	f	nd
92	14	8	2020	Namsky Ulus	Yakutia	Eastern Siberia	63.362437	128.988625	Anseriformes	Anas querquedula	Garganey	f	nd
93	14	8	2020	Namsky Ulus	Yakutia	Eastern Siberia	63.362437	128.988625	Anseriformes	Anas querquedula	Garganey	m	nd
94	14	8	2020	Namsky Ulus	Yakutia	Eastern Siberia	63.362437	128.988625	Anseriformes	Anas querquedula	Garganey	f	nd	H3N8	A/garganey/Yakutia/94/2020	EPI_ISL_1081366
95	14	8	2020	Namsky Ulus	Yakutia	Eastern Siberia	63.362437	128.988625	Anseriformes	Anas querquedula	Garganey	f	nd
96	14	8	2020	Namsky Ulus	Yakutia	Eastern Siberia	63.362437	128.988625	Anseriformes	Anas querquedula	Garganey	m	nd
97	14	8	2020	Namsky Ulus	Yakutia	Eastern Siberia	63.362437	128.988625	Anseriformes	Anas querquedula	Garganey	f	nd
98	14	8	2020	Namsky Ulus	Yakutia	Eastern Siberia	63.362437	128.988625	Anseriformes	Anas querquedula	Garganey	m	nd	H3N8	A/garganey/Yakutia/98/2020	EPI_ISL_1081367
177	15	8	2020	Namsky Ulus	Yakutia	Eastern Siberia	63.362437	128.988625	Anseriformes	Anas querquedula	Garganey	f	nd
179	15	8	2020	Namsky Ulus	Yakutia	Eastern Siberia	63.362437	128.988625	Anseriformes	Anas querquedula	Garganey	f	nd
95	16	8	2020	Namsky Ulus	Yakutia	Eastern Siberia	63.362252	128.992868	Anseriformes	Anas querquedula	Garganey	nd	nd
nd	29	8	2020	Namsky Ulus	Yakutia	Eastern Siberia	63.362252	128.992868	Anseriformes	Anas querquedula	Garganey	nd	nd
89x	7	9	2019	Namsky Ulus	Yakutia	Eastern Siberia	63°23'25.42"С	129° 0'42.94"В	Anseriformes	Anas querquedula	garganey	n	nd
43x	20	8	2019	Namsky Ulus	Yakutia	Eastern Siberia	63.362252	128.992868	Anseriformes	Anas querquedula	garganey	n	nd
20	15	5	2019	Namsky Ulus	Yakutia	Eastern Siberia	63.362252	128.992868	Anseriformes	Anas querquedula	garganey	n	nd
45	8	5	2019	Namsky Ulus	Yakutia	Eastern Siberia	63.362252	128.992868	Anseriformes	Anas querquedula	garganey	n	nd
61	28	5	2019	Namsky Ulus	Yakutia	Eastern Siberia	63.362252	128.992868	Anseriformes	Anas querquedula	garganey	f	nd
94	29	5	2019	Namsky Ulus	Yakutia	Eastern Siberia	63.362252	128.992868	Anseriformes	Anas querquedula	garganey	m	nd
6.	20	8	2018	Namsky Ulus	Yakutia	Eastern Siberia	63.365001	128.901055	Anseriformes	Anas querquedula	Garganey	m	nd
42.	21	8	2018	Namsky Ulus	Yakutia	Eastern Siberia	63.365001	128.901055	Anseriformes	Anas querquedula	Garganey	m	juv
43.	21	8	2018	Namsky Ulus	Yakutia	Eastern Siberia	63.365001	128.901055	Anseriformes	Anas querquedula	Garganey	m	juv
44.	21	8	2018	Namsky Ulus	Yakutia	Eastern Siberia	63.365001	128.901055	Anseriformes	Anas querquedula	Garganey	f	juv
45.	21	8	2018	Namsky Ulus	Yakutia	Eastern Siberia	63.365001	128.901055	Anseriformes	Anas querquedula	Garganey	f	ad
46.	21	8	2018	Namsky Ulus	Yakutia	Eastern Siberia	63.365001	128.901055	Anseriformes	Anas querquedula	Garganey	f	ad
94.	21	8	2018	Namsky Ulus	Yakutia	Eastern Siberia	63.365001	128.901055	Anseriformes	Anas querquedula	Garganey	m	nd
95.	21	8	2018	Namsky Ulus	Yakutia	Eastern Siberia	63.365001	128.901055	Anseriformes	Anas querquedula	Garganey	m	nd
96.	21	8	2018	Namsky Ulus	Yakutia	Eastern Siberia	63.365001	128.901055	Anseriformes	Anas querquedula	Garganey	m	nd
98.	21	8	2018	Namsky Ulus	Yakutia	Eastern Siberia	63.365001	128.901055	Anseriformes	Anas querquedula	Garganey	m	nd
С-63	20	8	2023	Suntarsky Ulus	Yakutia	Eastern Siberia	62.160619	117.647601	Anseriformes	Anas querquedula	Garganey	nd	nd
С-83	20	8	2023	Suntarsky Ulus	Yakutia	Eastern Siberia	62.160619	117.647601	Anseriformes	Anas querquedula	Garganey	nd	nd	H3N8	A/Common_Teal/Yakutia/C-83/2023	EPI_ISL_19202498
С-84	20	8	2023	Suntarsky Ulus	Yakutia	Eastern Siberia	62.160619	117.647601	Anseriformes	Anas querquedula	Garganey	nd	nd
С-85	20	8	2023	Suntarsky Ulus	Yakutia	Eastern Siberia	62.160619	117.647601	Anseriformes	Anas querquedula	Garganey	nd	nd	H3N8	A/Common_Teal/Yakutia/C-85/2023	EPI_ISL_19202501
УА - 17	31	8	2023	Ust-Aldan Ulus	Yakutia	Eastern Siberia	63.225342	132.131722	Anseriformes	Anas querquedula	Garganey	nd	nd
УА - 18	31	8	2023	Ust-Aldan Ulus	Yakutia	Eastern Siberia	63.225342	132.131722	Anseriformes	Anas querquedula	Garganey	nd	nd
УА - 26	1	9	2023	Ust-Aldan Ulus	Yakutia	Eastern Siberia	63.225342	132.131722	Anseriformes	Anas querquedula	Garganey	nd	nd
УА - 27	1	9	2023	Ust-Aldan Ulus	Yakutia	Eastern Siberia	63.225342	132.131722	Anseriformes	Anas querquedula	Garganey	nd	nd
К-2	19	8	2023	Namsky Ulus	Yakutia	Eastern Siberia	62.79408334555165	128.9514951392275	Anseriformes	Anas querquedula	Garganey	nd	nd
К-12	19	8	2023	Namsky Ulus	Yakutia	Eastern Siberia	62.79408334555165	128.9514951392275	Anseriformes	Anas querquedula	Garganey	nd	nd
К-74	20	8	2023	Namsky Ulus	Yakutia	Eastern Siberia	63.428151866347235	128.60329744304116	Anseriformes	Anas querquedula	Garganey	nd	nd	H3N8	A/Garganey/Yakutia/K-74/2023	EPI_ISL_19204503
К-75	20	8	2023	Namsky Ulus	Yakutia	Eastern Siberia	63.428151866347235	128.60329744304116	Anseriformes	Anas querquedula	Garganey	nd	nd	H3N8	A/Garganey/Yakutia/K-75/2023	EPI_ISL_19204502
К-92	27	8	2023	Namsky Ulus	Yakutia	Eastern Siberia	63.067668728677425	128.4464617268219	Anseriformes	Anas querquedula	Garganey	nd	nd
К-97	27	8	2023	Namsky Ulus	Yakutia	Eastern Siberia	63.067668728677425	128.4464617268219	Anseriformes	Anas querquedula	Garganey	nd	nd
К-99	27	8	2023	Namsky Ulus	Yakutia	Eastern Siberia	63.067668728677425	128.4464617268219	Anseriformes	Anas querquedula	Garganey	nd	nd
Y17	2	5	2023	Khangallassky Ulus	Yakutia	Eastern Siberia	61.674140	129.425360	Anseriformes	Anas querquedula	Garganey	f	nd
Y18	2	5	2023	Khangallassky Ulus	Yakutia	Eastern Siberia	61.674140	129.425360	Anseriformes	Anas querquedula	Garganey	m	nd
Bo3	20	8	2022	Kobyaysky Ulus	Yakutia	Eastern Siberia	63.434109°	128.481752°	Anseriformes	Anas querquedula	Garganey	nd	nd
V8	14	8	2022	Suntarsky Ulus	Yakutia	Eastern Siberia	62.083	117.469	Anseriformes	Anas querquedula	Garganey	nd	nd
15	2	8	2021	Suntarsky Ulus	Yakutia	Eastern Siberia	62.1941	117.525	Anseriformes	Anas querquedula	Garganey	nd	nd
16	2	8	2021	Suntarsky Ulus	Yakutia	Eastern Siberia	62.1941	117.525	Anseriformes	Anas querquedula	Garganey	nd	nd
*6	13	8	2021	Namsky Ulus	Yakutia	Eastern Siberia	63.362252	128.992868	Anseriformes	Anas querquedula	Garganey	nd	nd
*109	21	8	2021	Namsky Ulus	Yakutia	Eastern Siberia	62°85'05.90''N	128°38'61.02''E	Anseriformes	Anas querquedula	Garganey	nd	nd
*119	21	8	2021	Namsky Ulus	Yakutia	Eastern Siberia	62°85'05.90''N	128°38'61.02''E	Anseriformes	Anas querquedula	Garganey	nd	nd
*139	22	8	2021	Namsky Ulus	Yakutia	Eastern Siberia	62°85'05.90''N	128°38'61.02''E	Anseriformes	Anas querquedula	Garganey	nd	nd
7	nd	5	2019	Namsky Ulus	Yakutia	Eastern Siberia	63.362252	128.992868	Anseriformes	Anas crecca		n	nd
29	nd	5	2019	Namsky Ulus	Yakutia	Eastern Siberia	63.362252	128.992868	Anseriformes	Anas querquedula		n	nd
15	23	5	2019	Namsky Ulus	Yakutia	Eastern Siberia	63.362252	128.992868	Anseriformes	Anser caerulescens	snow goose	n	nd
18	25	5	2019	Namsky Ulus	Yakutia	Eastern Siberia	63.362252	128.992868	Anseriformes	Anser caerulescens	snow goose	n	nd
21	23	5	2019	Namsky Ulus	Yakutia	Eastern Siberia	63.362252	128.992868	Anseriformes	Anser caerulescens	snow goose	n	nd
28	23	5	2019	Namsky Ulus	Yakutia	Eastern Siberia	63.362252	128.992868	Anseriformes	Anser caerulescens	snow goose	n	nd
34	23	5	2019	Namsky Ulus	Yakutia	Eastern Siberia	63.362252	128.992868	Anseriformes	Anser caerulescens	snow goose	n	nd
69	23	5	2019	Namsky Ulus	Yakutia	Eastern Siberia	63.362252	128.992868	Anseriformes	Anser caerulescens	snow goose	n	nd
131	23	5	2019	Namsky Ulus	Yakutia	Eastern Siberia	63.362252	128.992868	Anseriformes	Anser caerulescens	snow goose	n	nd
145	23	5	2019	Namsky Ulus	Yakutia	Eastern Siberia	63.362252	128.992868	Anseriformes	Anser caerulescens	snow goose	n	nd
161	23	5	2019	Namsky Ulus	Yakutia	Eastern Siberia	63.362252	128.992868	Anseriformes	Anser caerulescens	snow goose	n	nd
162	23	5	2019	Namsky Ulus	Yakutia	Eastern Siberia	63.362252	128.992868	Anseriformes	Anser caerulescens	snow goose	n	nd
1x	23	5	2019	Namsky Ulus	Yakutia	Eastern Siberia	63.362252	128.992868	Anseriformes	Anser caerulescens	snow goose	n	nd
2x	23	5	2019	Namsky Ulus	Yakutia	Eastern Siberia	63.362252	128.992868	Anseriformes	Anser caerulescens	snow goose	n	nd
3x	23	5	2019	Namsky Ulus	Yakutia	Eastern Siberia	63.362252	128.992868	Anseriformes	Anser caerulescens	snow goose	n	nd
4x	23	5	2019	Namsky Ulus	Yakutia	Eastern Siberia	63.362252	128.992868	Anseriformes	Anser caerulescens	snow goose	n	nd
5x	23	5	2019	Namsky Ulus	Yakutia	Eastern Siberia	63.362252	128.992868	Anseriformes	Anser caerulescens	snow goose	n	nd
6x	23	5	2019	Namsky Ulus	Yakutia	Eastern Siberia	63.362252	128.992868	Anseriformes	Anser caerulescens	snow goose	n	nd
7x	23	5	2019	Namsky Ulus	Yakutia	Eastern Siberia	63.362252	128.992868	Anseriformes	Anser caerulescens	snow goose	n	nd
8x	23	5	2019	Namsky Ulus	Yakutia	Eastern Siberia	63.362252	128.992868	Anseriformes	Anser caerulescens	snow goose	n	nd
9x	23	5	2019	Namsky Ulus	Yakutia	Eastern Siberia	63.362252	128.992868	Anseriformes	Anser caerulescens	snow goose	n	nd
10x	23	5	2019	Namsky Ulus	Yakutia	Eastern Siberia	63.362252	128.992868	Anseriformes	Anser caerulescens	snow goose	n	nd
11x	23	5	2019	Namsky Ulus	Yakutia	Eastern Siberia	63.362252	128.992868	Anseriformes	Anser caerulescens	snow goose	n	nd
12x	23	5	2019	Namsky Ulus	Yakutia	Eastern Siberia	63.362252	128.992868	Anseriformes	Anser caerulescens	snow goose	n	nd
13x	23	5	2019	Namsky Ulus	Yakutia	Eastern Siberia	63.362252	128.992868	Anseriformes	Anser caerulescens	snow goose	n	nd
14x	23	5	2019	Namsky Ulus	Yakutia	Eastern Siberia	63.362252	128.992868	Anseriformes	Anser caerulescens	snow goose	n	nd
1	nd	5	2019	Namsky Ulus	Yakutia	Eastern Siberia	63.362252	128.992868	Anseriformes	Anser fabalis	Bean Goose	n	nd
32	23	5	2019	Namsky Ulus	Yakutia	Eastern Siberia	63.362252	128.992868	Anseriformes	Anser fabalis	Bean Goose	n	nd
Г.1	7	8	2021	Suntarsky Ulus	Yakutia	Eastern Siberia	62.256883	116.166000	Anseriformes	Anser indicus	Bar-headed goose	nd	nd
Г.2	7	8	2021	Suntarsky Ulus	Yakutia	Eastern Siberia	62.256883	116.166000	Anseriformes	Anser indicus	Bar-headed goose	nd	nd
Г.3	7	8	2021	Suntarsky Ulus	Yakutia	Eastern Siberia	62.256883	116.166000	Anseriformes	Anser indicus	Bar-headed goose	nd	nd
Г.4	7	8	2021	Suntarsky Ulus	Yakutia	Eastern Siberia	62.256883	116.166000	Anseriformes	Anser indicus	Bar-headed goose	nd	nd
С-42	19	8	2023	Suntarsky Ulus	Yakutia	Eastern Siberia	62.256883	116.166000	Anseriformes	Aythya ferina	Common Pochard	nd	nd
27	13	8	2020	Namsky Ulus	Yakutia	Eastern Siberia	63.362437	128.988625	Anseriformes	Aythya fuligula	Tufted Duck	f	nd
50	13	8	2020	Namsky Ulus	Yakutia	Eastern Siberia	63.362437	128.988625	Anseriformes	Aythya fuligula	Tufted Duck	f	nd
56	13	8	2020	Namsky Ulus	Yakutia	Eastern Siberia	63.362437	128.988625	Anseriformes	Aythya fuligula	Tufted Duck	f	nd
58	13	8	2020	Namsky Ulus	Yakutia	Eastern Siberia	63.362437	128.988625	Anseriformes	Aythya fuligula	Tufted Duck	f	nd
103	14	8	2020	Namsky Ulus	Yakutia	Eastern Siberia	63.362437	128.988625	Anseriformes	Aythya fuligula	Tufted Duck	f	nd
104	14	8	2020	Namsky Ulus	Yakutia	Eastern Siberia	63.362437	128.988625	Anseriformes	Aythya fuligula	Tufted Duck	f	nd
105	14	8	2020	Namsky Ulus	Yakutia	Eastern Siberia	63.362437	128.988625	Anseriformes	Aythya fuligula	Tufted Duck	m	nd
106	14	8	2020	Namsky Ulus	Yakutia	Eastern Siberia	63.362437	128.988625	Anseriformes	Aythya fuligula	Tufted Duck	m	nd
107	14	8	2020	Namsky Ulus	Yakutia	Eastern Siberia	63.362437	128.988625	Anseriformes	Aythya fuligula	Tufted Duck	f	nd
108	14	8	2020	Namsky Ulus	Yakutia	Eastern Siberia	63.362437	128.988625	Anseriformes	Aythya fuligula	Tufted Duck	m	nd
109	14	8	2020	Namsky Ulus	Yakutia	Eastern Siberia	63.362437	128.988625	Anseriformes	Aythya fuligula	Tufted Duck	m	nd
110	14	8	2020	Namsky Ulus	Yakutia	Eastern Siberia	63.362437	128.988625	Anseriformes	Aythya fuligula	Tufted Duck	f	nd
111	14	8	2020	Namsky Ulus	Yakutia	Eastern Siberia	63.362437	128.988625	Anseriformes	Aythya fuligula	Tufted Duck	f	nd
112	14	8	2020	Namsky Ulus	Yakutia	Eastern Siberia	63.362437	128.988625	Anseriformes	Aythya fuligula	Tufted Duck	f	nd
113	14	8	2020	Namsky Ulus	Yakutia	Eastern Siberia	63.362437	128.988625	Anseriformes	Aythya fuligula	Tufted Duck	f	nd
114	14	8	2020	Namsky Ulus	Yakutia	Eastern Siberia	63.362437	128.988625	Anseriformes	Aythya fuligula	Tufted Duck	f	nd
115	14	8	2020	Namsky Ulus	Yakutia	Eastern Siberia	63.362437	128.988625	Anseriformes	Aythya fuligula	Tufted Duck	f	nd
116	14	8	2020	Namsky Ulus	Yakutia	Eastern Siberia	63.362437	128.988625	Anseriformes	Aythya fuligula	Tufted Duck	f	nd
117	14	8	2020	Namsky Ulus	Yakutia	Eastern Siberia	63.362437	128.988625	Anseriformes	Aythya fuligula	Tufted Duck	m	nd
118	14	8	2020	Namsky Ulus	Yakutia	Eastern Siberia	63.362437	128.988625	Anseriformes	Aythya fuligula	Tufted Duck	m	nd
121	14	8	2020	Namsky Ulus	Yakutia	Eastern Siberia	63.362437	128.988625	Anseriformes	Aythya fuligula	Tufted Duck	m	nd
122	14	8	2020	Namsky Ulus	Yakutia	Eastern Siberia	63.362437	128.988625	Anseriformes	Aythya fuligula	Tufted Duck	f	nd
123	14	8	2020	Namsky Ulus	Yakutia	Eastern Siberia	63.362437	128.988625	Anseriformes	Aythya fuligula	Tufted Duck	m	nd
124	14	8	2020	Namsky Ulus	Yakutia	Eastern Siberia	63.362437	128.988625	Anseriformes	Aythya fuligula	Tufted Duck	f	nd
125	14	8	2020	Namsky Ulus	Yakutia	Eastern Siberia	63.362437	128.988625	Anseriformes	Aythya fuligula	Tufted Duck	f	nd
137	15	8	2020	Namsky Ulus	Yakutia	Eastern Siberia	63.362437	128.988625	Anseriformes	Aythya fuligula	Tufted Duck	f	nd
142	15	8	2020	Namsky Ulus	Yakutia	Eastern Siberia	63.362437	128.988625	Anseriformes	Aythya fuligula	Tufted Duck	m	nd
143	15	8	2020	Namsky Ulus	Yakutia	Eastern Siberia	63.362437	128.988625	Anseriformes	Aythya fuligula	Tufted Duck	m	nd
145	15	8	2020	Namsky Ulus	Yakutia	Eastern Siberia	63.362437	128.988625	Anseriformes	Aythya fuligula	Tufted Duck	m	nd
146	15	8	2020	Namsky Ulus	Yakutia	Eastern Siberia	63.362437	128.988625	Anseriformes	Aythya fuligula	Tufted Duck	m	nd
147	15	8	2020	Namsky Ulus	Yakutia	Eastern Siberia	63.362437	128.988625	Anseriformes	Aythya fuligula	Tufted Duck	m	nd
148	15	8	2020	Namsky Ulus	Yakutia	Eastern Siberia	63.362437	128.988625	Anseriformes	Aythya fuligula	Tufted Duck	m	nd
151	15	8	2020	Namsky Ulus	Yakutia	Eastern Siberia	63.362437	128.988625	Anseriformes	Aythya fuligula	Tufted Duck	f	nd
153	15	8	2020	Namsky Ulus	Yakutia	Eastern Siberia	63.362437	128.988625	Anseriformes	Aythya fuligula	Tufted Duck	f	nd
155	15	8	2020	Namsky Ulus	Yakutia	Eastern Siberia	63.362437	128.988625	Anseriformes	Aythya fuligula	Tufted Duck	f	nd
156	15	8	2020	Namsky Ulus	Yakutia	Eastern Siberia	63.362437	128.988625	Anseriformes	Aythya fuligula	Tufted Duck	f	nd
157	15	8	2020	Namsky Ulus	Yakutia	Eastern Siberia	63.362437	128.988625	Anseriformes	Aythya fuligula	Tufted Duck	f	nd
160	15	8	2020	Namsky Ulus	Yakutia	Eastern Siberia	63.362437	128.988625	Anseriformes	Aythya fuligula	Tufted Duck	f	nd
161	15	8	2020	Namsky Ulus	Yakutia	Eastern Siberia	63.362437	128.988625	Anseriformes	Aythya fuligula	Tufted Duck	f	nd
164	15	8	2020	Namsky Ulus	Yakutia	Eastern Siberia	63.362437	128.988625	Anseriformes	Aythya fuligula	Tufted Duck	f	nd
165	15	8	2020	Namsky Ulus	Yakutia	Eastern Siberia	63.362437	128.988625	Anseriformes	Aythya fuligula	Tufted Duck	f	nd
166	15	8	2020	Namsky Ulus	Yakutia	Eastern Siberia	63.362437	128.988625	Anseriformes	Aythya fuligula	Tufted Duck	f	nd
167	15	8	2020	Namsky Ulus	Yakutia	Eastern Siberia	63.362437	128.988625	Anseriformes	Aythya fuligula	Tufted Duck	m	nd
168	15	8	2020	Namsky Ulus	Yakutia	Eastern Siberia	63.362437	128.988625	Anseriformes	Aythya fuligula	Tufted Duck	f	nd
169	15	8	2020	Namsky Ulus	Yakutia	Eastern Siberia	63.362437	128.988625	Anseriformes	Aythya fuligula	Tufted Duck	m	nd
170	15	8	2020	Namsky Ulus	Yakutia	Eastern Siberia	63.362437	128.988625	Anseriformes	Aythya fuligula	Tufted Duck	f	nd
4	14	8	2020	Namsky Ulus	Yakutia	Eastern Siberia	63.362252	128.992868	Anseriformes	Aythya fuligula	Tufted Duck	nd	nd
5	14	8	2020	Namsky Ulus	Yakutia	Eastern Siberia	63.362252	128.992868	Anseriformes	Aythya fuligula	Tufted Duck	nd	nd
6	14	8	2020	Namsky Ulus	Yakutia	Eastern Siberia	63.362252	128.992868	Anseriformes	Aythya fuligula	Tufted Duck	m	nd
7	14	8	2020	Namsky Ulus	Yakutia	Eastern Siberia	63.362252	128.992868	Anseriformes	Aythya fuligula	Tufted Duck	m	nd
29	14	8	2020	Namsky Ulus	Yakutia	Eastern Siberia	63.362252	128.992868	Anseriformes	Aythya fuligula	Tufted Duck	m	nd
30	14	8	2020	Namsky Ulus	Yakutia	Eastern Siberia	63.362252	128.992868	Anseriformes	Aythya fuligula	Tufted Duck	nd	juv
31	14	8	2020	Namsky Ulus	Yakutia	Eastern Siberia	63.362252	128.992868	Anseriformes	Aythya fuligula	Tufted Duck	f	nd
32	14	8	2020	Namsky Ulus	Yakutia	Eastern Siberia	63.362252	128.992868	Anseriformes	Aythya fuligula	Tufted Duck	m	nd
33	14	8	2020	Namsky Ulus	Yakutia	Eastern Siberia	63.362252	128.992868	Anseriformes	Aythya fuligula	Tufted Duck	m	nd
34	14	8	2020	Namsky Ulus	Yakutia	Eastern Siberia	63.362252	128.992868	Anseriformes	Aythya fuligula	Tufted Duck	m	nd
35	14	8	2020	Namsky Ulus	Yakutia	Eastern Siberia	63.362252	128.992868	Anseriformes	Aythya fuligula	Tufted Duck	m	nd
36	14	8	2020	Namsky Ulus	Yakutia	Eastern Siberia	63.362252	128.992868	Anseriformes	Aythya fuligula	Tufted Duck	m	nd
37	14	8	2020	Namsky Ulus	Yakutia	Eastern Siberia	63.362252	128.992868	Anseriformes	Aythya fuligula	Tufted Duck	m	nd
38	14	8	2020	Namsky Ulus	Yakutia	Eastern Siberia	63.362252	128.992868	Anseriformes	Aythya fuligula	Tufted Duck	nd	juv
nd	29	8	2020	Namsky Ulus	Yakutia	Eastern Siberia	63.362252	128.992868	Anseriformes	Aythya fuligula	Tufted Duck	nd	nd
nd	29	8	2020	Namsky Ulus	Yakutia	Eastern Siberia	63.362252	128.992868	Anseriformes	Aythya fuligula	Tufted Duck	nd	nd
nd	29	8	2020	Namsky Ulus	Yakutia	Eastern Siberia	63.362252	128.992868	Anseriformes	Aythya fuligula	Tufted Duck	nd	nd
nd	30	8	2020	Namsky Ulus	Yakutia	Eastern Siberia	63.362252	128.992868	Anseriformes	Aythya fuligula	Tufted Duck	nd	nd
2	11	9	2020	Namsky Ulus	Yakutia	Eastern Siberia	63.362252	128.992868	Anseriformes	Aythya fuligula	Tufted Duck	nd	nd
3	11	9	2020	Namsky Ulus	Yakutia	Eastern Siberia	63.362252	128.992868	Anseriformes	Aythya fuligula	Tufted Duck	nd	nd
7	12	9	2020	Namsky Ulus	Yakutia	Eastern Siberia	63.362252	128.992868	Anseriformes	Aythya fuligula	Tufted Duck	nd	nd
1x	7	9	2019	Namsky Ulus	Yakutia	Eastern Siberia	63°23'25.42"С	129° 0'42.94"В	Anseriformes	Aythya fuligula	Tufted Duck	n	n
3x	7	9	2019	Namsky Ulus	Yakutia	Eastern Siberia	63°23'25.42"С	129° 0'42.94"В	Anseriformes	Aythya fuligula	Tufted Duck	n	n
4x	8	9	2019	Namsky Ulus	Yakutia	Eastern Siberia	63°23'25.42"С	129° 0'42.94"В	Anseriformes	Aythya fuligula	Tufted Duck	n	n
5x	8	9	2019	Namsky Ulus	Yakutia	Eastern Siberia	63°23'25.42"С	129° 0'42.94"В	Anseriformes	Aythya fuligula	Tufted Duck	n	n
6x	7	9	2019	Namsky Ulus	Yakutia	Eastern Siberia	63°23'25.42"С	129° 0'42.94"В	Anseriformes	Aythya fuligula	Tufted Duck	m	n
9x	7	9	2019	Namsky Ulus	Yakutia	Eastern Siberia	63°23'25.42"С	129° 0'42.94"В	Anseriformes	Aythya fuligula	Tufted Duck	n	n
12x	8	9	2019	Namsky Ulus	Yakutia	Eastern Siberia	63°23'25.42"С	129° 0'42.94"В	Anseriformes	Aythya fuligula	Tufted Duck	n	n
14x	8	9	2019	Namsky Ulus	Yakutia	Eastern Siberia	63°23'25.42"С	129° 0'42.94"В	Anseriformes	Aythya fuligula	Tufted Duck	n	n
16x	8	9	2019	Namsky Ulus	Yakutia	Eastern Siberia	63°23'25.42"С	129° 0'42.94"В	Anseriformes	Aythya fuligula	Tufted Duck	n	n
17x	8	9	2019	Namsky Ulus	Yakutia	Eastern Siberia	63°23'25.42"С	129° 0'42.94"В	Anseriformes	Aythya fuligula	Tufted Duck	n	n
20x	8	9	2019	Namsky Ulus	Yakutia	Eastern Siberia	63°23'25.42"С	129° 0'42.94"В	Anseriformes	Aythya fuligula	Tufted Duck	n	n
21x	7	9	2019	Namsky Ulus	Yakutia	Eastern Siberia	63°23'25.42"С	129° 0'42.94"В	Anseriformes	Aythya fuligula	Tufted Duck	n	n
22x	7	9	2019	Namsky Ulus	Yakutia	Eastern Siberia	63°23'25.42"С	129° 0'42.94"В	Anseriformes	Aythya fuligula	Tufted Duck	n	n
24x	8	9	2019	Namsky Ulus	Yakutia	Eastern Siberia	63°23'25.42"С	129° 0'42.94"В	Anseriformes	Aythya fuligula	Tufted Duck	n	n
25x	7	9	2019	Namsky Ulus	Yakutia	Eastern Siberia	63°23'25.42"С	129° 0'42.94"В	Anseriformes	Aythya fuligula	Tufted Duck	n	n
26x	7	9	2019	Namsky Ulus	Yakutia	Eastern Siberia	63°23'25.42"С	129° 0'42.94"В	Anseriformes	Aythya fuligula	Tufted Duck	n	n
30x	8	9	2019	Namsky Ulus	Yakutia	Eastern Siberia	63°23'25.42"С	129° 0'42.94"В	Anseriformes	Aythya fuligula	Tufted Duck	n	n
31x	7	9	2019	Namsky Ulus	Yakutia	Eastern Siberia	63°23'25.42"С	129° 0'42.94"В	Anseriformes	Aythya fuligula	Tufted Duck	n	n
32x	7	9	2019	Namsky Ulus	Yakutia	Eastern Siberia	63°23'25.42"С	129° 0'42.94"В	Anseriformes	Aythya fuligula	Tufted Duck	n	n
33x	8	9	2019	Namsky Ulus	Yakutia	Eastern Siberia	63°23'25.42"С	129° 0'42.94"В	Anseriformes	Aythya fuligula	Tufted Duck	n	n
34x	8	9	2019	Namsky Ulus	Yakutia	Eastern Siberia	63°23'25.42"С	129° 0'42.94"В	Anseriformes	Aythya fuligula	Tufted Duck	n	n
35x	8	9	2019	Namsky Ulus	Yakutia	Eastern Siberia	63°23'25.42"С	129° 0'42.94"В	Anseriformes	Aythya fuligula	Tufted Duck	n	n
36x	8	9	2019	Namsky Ulus	Yakutia	Eastern Siberia	63°23'25.42"С	129° 0'42.94"В	Anseriformes	Aythya fuligula	Tufted Duck	n	n
38x	7	9	2019	Namsky Ulus	Yakutia	Eastern Siberia	63°23'25.42"С	129° 0'42.94"В	Anseriformes	Aythya fuligula	Tufted Duck	n	n
40x	8	9	2019	Namsky Ulus	Yakutia	Eastern Siberia	63°23'25.42"С	129° 0'42.94"В	Anseriformes	Aythya fuligula	Tufted Duck	n	n
41x	7	9	2019	Namsky Ulus	Yakutia	Eastern Siberia	63°23'25.42"С	129° 0'42.94"В	Anseriformes	Aythya fuligula	Tufted Duck	n	n
43x	7	9	2019	Namsky Ulus	Yakutia	Eastern Siberia	63°23'25.42"С	129° 0'42.94"В	Anseriformes	Aythya fuligula	Tufted Duck	n	n
44x	8	9	2019	Namsky Ulus	Yakutia	Eastern Siberia	63°23'25.42"С	129° 0'42.94"В	Anseriformes	Aythya fuligula	Tufted Duck	n	n
45x	7	9	2019	Namsky Ulus	Yakutia	Eastern Siberia	63°23'25.42"С	129° 0'42.94"В	Anseriformes	Aythya fuligula	Tufted Duck	f	n
46x	7	9	2019	Namsky Ulus	Yakutia	Eastern Siberia	63°23'25.42"С	129° 0'42.94"В	Anseriformes	Aythya fuligula	Tufted Duck	n	n
50x	7	9	2019	Namsky Ulus	Yakutia	Eastern Siberia	63°23'25.42"С	129° 0'42.94"В	Anseriformes	Aythya fuligula	Tufted Duck	n	n
51x	7	9	2019	Namsky Ulus	Yakutia	Eastern Siberia	63°23'25.42"С	129° 0'42.94"В	Anseriformes	Aythya fuligula	Tufted Duck	n	n
52x	8	9	2019	Namsky Ulus	Yakutia	Eastern Siberia	63°23'25.42"С	129° 0'42.94"В	Anseriformes	Aythya fuligula	Tufted Duck	n	n
53x	7	9	2019	Namsky Ulus	Yakutia	Eastern Siberia	63°23'25.42"С	129° 0'42.94"В	Anseriformes	Aythya fuligula	Tufted Duck	n	n
56x	8	9	2019	Namsky Ulus	Yakutia	Eastern Siberia	63°23'25.42"С	129° 0'42.94"В	Anseriformes	Aythya fuligula	Tufted Duck	n	n
58x	8	9	2019	Namsky Ulus	Yakutia	Eastern Siberia	63°23'25.42"С	129° 0'42.94"В	Anseriformes	Aythya fuligula	Tufted Duck	n	n
61x	7	9	2019	Namsky Ulus	Yakutia	Eastern Siberia	63°23'25.42"С	129° 0'42.94"В	Anseriformes	Aythya fuligula	Tufted Duck	n	n
62x	8	9	2019	Namsky Ulus	Yakutia	Eastern Siberia	63°23'25.42"С	129° 0'42.94"В	Anseriformes	Aythya fuligula	Tufted Duck	n	n
66x	7	9	2019	Namsky Ulus	Yakutia	Eastern Siberia	63°23'25.42"С	129° 0'42.94"В	Anseriformes	Aythya fuligula	Tufted Duck	n	n
75x	8	9	2019	Namsky Ulus	Yakutia	Eastern Siberia	63°23'25.42"С	129° 0'42.94"В	Anseriformes	Aythya fuligula	Tufted Duck	n	n
76x	8	9	2019	Namsky Ulus	Yakutia	Eastern Siberia	63°23'25.42"С	129° 0'42.94"В	Anseriformes	Aythya fuligula	Tufted Duck	n	n
77x	7	9	2019	Namsky Ulus	Yakutia	Eastern Siberia	63°23'25.42"С	129° 0'42.94"В	Anseriformes	Aythya fuligula	Tufted Duck	n	n
78x	7	9	2019	Namsky Ulus	Yakutia	Eastern Siberia	63°23'25.42"С	129° 0'42.94"В	Anseriformes	Aythya fuligula	Tufted Duck	n	n
79x	7	9	2019	Namsky Ulus	Yakutia	Eastern Siberia	63°23'25.42"С	129° 0'42.94"В	Anseriformes	Aythya fuligula	Tufted Duck	n	n
80x	8	9	2019	Namsky Ulus	Yakutia	Eastern Siberia	63°23'25.42"С	129° 0'42.94"В	Anseriformes	Aythya fuligula	Tufted Duck	n	n
81x	7	9	2019	Namsky Ulus	Yakutia	Eastern Siberia	63°23'25.42"С	129° 0'42.94"В	Anseriformes	Aythya fuligula	Tufted Duck	n	n
83x	7	9	2019	Namsky Ulus	Yakutia	Eastern Siberia	63°23'25.42"С	129° 0'42.94"В	Anseriformes	Aythya fuligula	Tufted Duck	n	n
84x	8	9	2019	Namsky Ulus	Yakutia	Eastern Siberia	63°23'25.42"С	129° 0'42.94"В	Anseriformes	Aythya fuligula	Tufted Duck	n	n
88x	7	9	2019	Namsky Ulus	Yakutia	Eastern Siberia	63°23'25.42"С	129° 0'42.94"В	Anseriformes	Aythya fuligula	Tufted Duck	n	n
2	17	8	2019	Namsky Ulus	Yakutia	Eastern Siberia	63.362252	128.992868	Anseriformes	Aythya fuligula	Tufted Duck	n	n
3	17	8	2019	Namsky Ulus	Yakutia	Eastern Siberia	63.362252	128.992868	Anseriformes	Aythya fuligula	Tufted Duck	n	n
4	17	8	2019	Namsky Ulus	Yakutia	Eastern Siberia	63.362252	128.992868	Anseriformes	Aythya fuligula	Tufted Duck	n	n
26x	19	8	2019	Namsky Ulus	Yakutia	Eastern Siberia	63.362252	128.992868	Anseriformes	Aythya fuligula	Tufted Duck	n	n
27x	19	8	2019	Namsky Ulus	Yakutia	Eastern Siberia	63.362252	128.992868	Anseriformes	Aythya fuligula	Tufted Duck	n	n
34x	19	8	2019	Namsky Ulus	Yakutia	Eastern Siberia	63.362252	128.992868	Anseriformes	Aythya fuligula	Tufted Duck	n	n
35x	19	8	2019	Namsky Ulus	Yakutia	Eastern Siberia	63.362252	128.992868	Anseriformes	Aythya fuligula	Tufted Duck	n	n
36x	19	8	2019	Namsky Ulus	Yakutia	Eastern Siberia	63.362252	128.992868	Anseriformes	Aythya fuligula	Tufted Duck	n	n
73x	20	8	2019	Namsky Ulus	Yakutia	Eastern Siberia	63.362252	128.992868	Anseriformes	Aythya fuligula	Tufted Duck	n	n
74x	20	8	2019	Namsky Ulus	Yakutia	Eastern Siberia	63.362252	128.992868	Anseriformes	Aythya fuligula	Tufted Duck	n	n
75x	20	8	2019	Namsky Ulus	Yakutia	Eastern Siberia	63.362252	128.992868	Anseriformes	Aythya fuligula	Tufted Duck	n	n
76x	20	8	2019	Namsky Ulus	Yakutia	Eastern Siberia	63.362252	128.992868	Anseriformes	Aythya fuligula	Tufted Duck	n	n
77x	20	8	2019	Namsky Ulus	Yakutia	Eastern Siberia	63.362252	128.992868	Anseriformes	Aythya fuligula	Tufted Duck	n	n
78x	20	8	2019	Namsky Ulus	Yakutia	Eastern Siberia	63.362252	128.992868	Anseriformes	Aythya fuligula	Tufted Duck	n	n
79x	20	8	2019	Namsky Ulus	Yakutia	Eastern Siberia	63.362252	128.992868	Anseriformes	Aythya fuligula	Tufted Duck	n	n
48	21	5	2019	Namsky Ulus	Yakutia	Eastern Siberia	63.362252	128.992868	Anseriformes	Aythya fuligula	Tufted Duck	m	n
7.	20	8	2018	Namsky Ulus	Yakutia	Eastern Siberia	63.365001	128.901055	Anseriformes	Aythya fuligula	Tufted Duck	m	n
8.	20	8	2018	Namsky Ulus	Yakutia	Eastern Siberia	63.365001	128.901055	Anseriformes	Aythya fuligula	Tufted Duck	m	n
15.	20	8	2018	Namsky Ulus	Yakutia	Eastern Siberia	63.365001	128.901055	Anseriformes	Aythya fuligula	Tufted Duck	m	n
16.	20	8	2018	Namsky Ulus	Yakutia	Eastern Siberia	63.365001	128.901055	Anseriformes	Aythya fuligula	Tufted Duck	m	n
17.	20	8	2018	Namsky Ulus	Yakutia	Eastern Siberia	63.365001	128.901055	Anseriformes	Aythya fuligula	Tufted Duck	m	n
18.	20	8	2018	Namsky Ulus	Yakutia	Eastern Siberia	63.365001	128.901055	Anseriformes	Aythya fuligula	Tufted Duck	m	n
19.	20	8	2018	Namsky Ulus	Yakutia	Eastern Siberia	63.365001	128.901055	Anseriformes	Aythya fuligula	Tufted Duck	f	n
36.	20	8	2018	Namsky Ulus	Yakutia	Eastern Siberia	63.365001	128.901055	Anseriformes	Aythya fuligula	Tufted Duck	m	n
37.	20	8	2018	Namsky Ulus	Yakutia	Eastern Siberia	63.365001	128.901055	Anseriformes	Aythya fuligula	Tufted Duck	m	n
38.	21	8	2018	Namsky Ulus	Yakutia	Eastern Siberia	63.365001	128.901055	Anseriformes	Aythya fuligula	Tufted Duck	m	n
57.	21	8	2018	Namsky Ulus	Yakutia	Eastern Siberia	63.365001	128.901055	Anseriformes	Aythya fuligula	Tufted Duck	f	n
63.	21	8	2018	Namsky Ulus	Yakutia	Eastern Siberia	63.365001	128.901055	Anseriformes	Aythya fuligula	Tufted Duck	f	n
64.	21	8	2018	Namsky Ulus	Yakutia	Eastern Siberia	63.365001	128.901055	Anseriformes	Aythya fuligula	Tufted Duck	f	n
65.	21	8	2018	Namsky Ulus	Yakutia	Eastern Siberia	63.365001	128.901055	Anseriformes	Aythya fuligula	Tufted Duck	f	n
66.	21	8	2018	Namsky Ulus	Yakutia	Eastern Siberia	63.365001	128.901055	Anseriformes	Aythya fuligula	Tufted Duck	m	n
67.	21	8	2018	Namsky Ulus	Yakutia	Eastern Siberia	63.365001	128.901055	Anseriformes	Aythya fuligula	Tufted Duck	m	n
68.	21	8	2018	Namsky Ulus	Yakutia	Eastern Siberia	63.365001	128.901055	Anseriformes	Aythya fuligula	Tufted Duck	m	n
69.	21	8	2018	Namsky Ulus	Yakutia	Eastern Siberia	63.365001	128.901055	Anseriformes	Aythya fuligula	Tufted Duck	f	n
77.	21	8	2018	Namsky Ulus	Yakutia	Eastern Siberia	63.365001	128.901055	Anseriformes	Aythya fuligula	Tufted Duck	m	n
78.	21	8	2018	Namsky Ulus	Yakutia	Eastern Siberia	63.365001	128.901055	Anseriformes	Aythya fuligula	Tufted Duck	m	n
79.	21	8	2018	Namsky Ulus	Yakutia	Eastern Siberia	63.365001	128.901055	Anseriformes	Aythya fuligula	Tufted Duck	m	n
80.	21	8	2018	Namsky Ulus	Yakutia	Eastern Siberia	63.365001	128.901055	Anseriformes	Aythya fuligula	Tufted Duck	m	n
81.	21	8	2018	Namsky Ulus	Yakutia	Eastern Siberia	63.365001	128.901055	Anseriformes	Aythya fuligula	Tufted Duck	f	n
82.	21	8	2018	Namsky Ulus	Yakutia	Eastern Siberia	63.365001	128.901055	Anseriformes	Aythya fuligula	Tufted Duck	f	n
100.	21	8	2018	Namsky Ulus	Yakutia	Eastern Siberia	63.365001	128.901055	Anseriformes	Aythya fuligula	Tufted Duck	f	n
101.	22	8	2018	Namsky Ulus	Yakutia	Eastern Siberia	63.365001	128.901055	Anseriformes	Aythya fuligula	Tufted Duck	f	n
103	22	8	2018	Namsky Ulus	Yakutia	Eastern Siberia	63.365001	128.901055	Anseriformes	Aythya fuligula	Tufted Duck	n	n
104	22	8	2018	Namsky Ulus	Yakutia	Eastern Siberia	63.365001	128.901055	Anseriformes	Aythya fuligula	Tufted Duck	n	n
С-12	18	8	2023	Suntarsky Ulus	Yakutia	Eastern Siberia	62.713046	117.573499	Anseriformes	Aythya fuligula	Tufted duck	nd	nd
С-40	19	8	2023	Suntarsky Ulus	Yakutia	Eastern Siberia	62.256883	116.166000	Anseriformes	Aythya fuligula	Tufted duck	nd	nd
С-41	19	8	2023	Suntarsky Ulus	Yakutia	Eastern Siberia	62.256883	116.166000	Anseriformes	Aythya fuligula	Tufted duck	nd	nd
УА - 24	1	9	2023	Ust-Aldan Ulus	Yakutia	Eastern Siberia	63.225342	132.131722	Anseriformes	Aythya fuligula	Tufted duck	nd	nd
УА - 25	1	9	2023	Ust-Aldan Ulus	Yakutia	Eastern Siberia	63.225342	132.131722	Anseriformes	Aythya fuligula	Tufted duck	nd	nd
ОП - 17	7	9	2023	Tomponsky Ulus	Yakutia	Eastern Siberia	61.878065	135.526455	Anseriformes	Aythya fuligula	Tufted duck	nd	nd
ОП - 18	7	9	2023	Tomponsky Ulus	Yakutia	Eastern Siberia	61.878065	135.526455	Anseriformes	Aythya fuligula	Tufted duck	nd	nd
ОП - 55	16	9	2023	Tomponsky Ulus	Yakutia	Eastern Siberia	61.878065	135.526455	Anseriformes	Aythya fuligula	Tufted duck	nd	nd
ОП - 57	27	9	2023	Tomponsky Ulus	Yakutia	Eastern Siberia	61.878065	135.526455	Anseriformes	Aythya fuligula	Tufted duck	nd	nd
ОП - 58	27	9	2023	Tomponsky Ulus	Yakutia	Eastern Siberia	61.878065	135.526455	Anseriformes	Aythya fuligula	Tufted duck	nd	nd
ОП - 59	27	9	2023	Tomponsky Ulus	Yakutia	Eastern Siberia	61.878065	135.526455	Anseriformes	Aythya fuligula	Tufted duck	nd	nd
ОП - 71	30	9	2023	Tomponsky Ulus	Yakutia	Eastern Siberia	61.878065	135.526455	Anseriformes	Aythya fuligula	Tufted duck	nd	nd
ОП - 72	30	9	2023	Tomponsky Ulus	Yakutia	Eastern Siberia	61.878065	135.526455	Anseriformes	Aythya fuligula	Tufted duck	nd	nd
ОП - 73	30	9	2023	Tomponsky Ulus	Yakutia	Eastern Siberia	61.878065	135.526455	Anseriformes	Aythya fuligula	Tufted duck	nd	nd
ОП - 74	30	9	2023	Tomponsky Ulus	Yakutia	Eastern Siberia	61.878065	135.526455	Anseriformes	Aythya fuligula	Tufted duck	nd	nd
ОП - 86	4	9	2023	Tomponsky Ulus	Yakutia	Eastern Siberia	61.878065	135.526455	Anseriformes	Aythya fuligula	Tufted duck	nd	nd
ОП - 90	5	9	2023	Tomponsky Ulus	Yakutia	Eastern Siberia	61.878065	135.526455	Anseriformes	Aythya fuligula	Tufted duck	nd	nd
ОП - 91	5	9	2023	Tomponsky Ulus	Yakutia	Eastern Siberia	61.878065	135.526455	Anseriformes	Aythya fuligula	Tufted duck	nd	nd
ОП - 92	5	9	2023	Tomponsky Ulus	Yakutia	Eastern Siberia	61.878065	135.526455	Anseriformes	Aythya fuligula	Tufted duck	nd	nd
К-3	19	8	2023	Namsky Ulus	Yakutia	Eastern Siberia	62.79408334555165	128.9514951392275	Anseriformes	Aythya fuligula	Tufted duck	nd	nd
К-7	19	8	2023	Namsky Ulus	Yakutia	Eastern Siberia	62.79408334555165	128.9514951392275	Anseriformes	Aythya fuligula	Tufted duck	nd	nd
К-11	19	8	2023	Namsky Ulus	Yakutia	Eastern Siberia	62.79408334555165	128.9514951392275	Anseriformes	Aythya fuligula	Tufted duck	nd	nd
К-18	19	8	2023	Namsky Ulus	Yakutia	Eastern Siberia	62.79408334555165	128.9514951392275	Anseriformes	Aythya fuligula	Tufted duck	nd	nd
К-20	19	8	2023	Namsky Ulus	Yakutia	Eastern Siberia	62.79408334555165	128.9514951392275	Anseriformes	Aythya fuligula	Tufted duck	nd	nd
К-21	19	8	2023	Namsky Ulus	Yakutia	Eastern Siberia	62.79408334555165	128.9514951392275	Anseriformes	Aythya fuligula	Tufted duck	nd	nd
К-22	19	8	2023	Namsky Ulus	Yakutia	Eastern Siberia	62.79408334555165	128.9514951392275	Anseriformes	Aythya fuligula	Tufted duck	nd	nd
К-30	19	8	2023	Namsky Ulus	Yakutia	Eastern Siberia	62.79408334555165	128.9514951392275	Anseriformes	Aythya fuligula	Tufted duck	nd	nd
К-34	19	8	2023	Namsky Ulus	Yakutia	Eastern Siberia	62.79408334555165	128.9514951392275	Anseriformes	Aythya fuligula	Tufted duck	nd	nd
К-35	19	8	2023	Namsky Ulus	Yakutia	Eastern Siberia	62.79408334555165	128.9514951392275	Anseriformes	Aythya fuligula	Tufted duck	nd	nd
К-37	20	8	2023	Namsky Ulus	Yakutia	Eastern Siberia	63.428151866347235	128.60329744304116	Anseriformes	Aythya fuligula	Tufted duck	nd	nd	H11N9	A/Tufted_duck/Yakutia/K-37/2023	EPI_ISL_19204499
К-38	20	8	2023	Namsky Ulus	Yakutia	Eastern Siberia	63.428151866347235	128.60329744304116	Anseriformes	Aythya fuligula	Tufted duck	nd	nd
К-50	20	8	2023	Namsky Ulus	Yakutia	Eastern Siberia	63.428151866347235	128.60329744304116	Anseriformes	Aythya fuligula	Tufted duck	nd	nd
К-80	20	8	2023	Namsky Ulus	Yakutia	Eastern Siberia	63.067668728677425	128.4464617268219	Anseriformes	Aythya fuligula	Tufted duck	nd	nd
К-86	26	8	2023	Namsky Ulus	Yakutia	Eastern Siberia	63.067668728677425	128.4464617268219	Anseriformes	Aythya fuligula	Tufted duck	nd	nd
К-89	26	8	2023	Namsky Ulus	Yakutia	Eastern Siberia	63.067668728677425	128.4464617268219	Anseriformes	Aythya fuligula	Tufted duck	nd	nd
К-102	27	8	2023	Namsky Ulus	Yakutia	Eastern Siberia	63.067668728677425	128.4464617268219	Anseriformes	Aythya fuligula	Tufted duck	nd	nd
Bo20	20	8	2022	Kobyaysky Ulus	Yakutia	Eastern Siberia	63.434109°	128.481752°	Anseriformes	Aythya fuligula	Tufted Duck	nd	nd
Bo21	20	8	2022	Kobyaysky Ulus	Yakutia	Eastern Siberia	63.434109°	128.481752°	Anseriformes	Aythya fuligula	Tufted Duck	nd	nd
Bo22	20	8	2022	Kobyaysky Ulus	Yakutia	Eastern Siberia	63.434109°	128.481752°	Anseriformes	Aythya fuligula	Tufted Duck	nd	nd
Bo23	20	8	2022	Kobyaysky Ulus	Yakutia	Eastern Siberia	63.434109°	128.481752°	Anseriformes	Aythya fuligula	Tufted Duck	nd	nd
Bo31	20	8	2022	Kobyaysky Ulus	Yakutia	Eastern Siberia	63.434109°	128.481752°	Anseriformes	Aythya fuligula	Tufted Duck	nd	nd
Bo32	20	8	2022	Kobyaysky Ulus	Yakutia	Eastern Siberia	63.434109°	128.481752°	Anseriformes	Aythya fuligula	Tufted Duck	nd	nd
V21	14	8	2022	Suntarsky Ulus	Yakutia	Eastern Siberia	62.094	117.603	Anseriformes	Aythya fuligula	Tufted Duck	nd	nd
V31	14	8	2022	Suntarsky Ulus	Yakutia	Eastern Siberia	62.094	117.603	Anseriformes	Aythya fuligula	Tufted Duck	nd	nd
V94	20	8	2022	Yakutsk	Yakutia	Eastern Siberia	61.9	129.1	Anseriformes	Aythya fuligula	Tufted Duck	nd	nd
V95	20	8	2022	Yakutsk	Yakutia	Eastern Siberia	61.9	129.1	Anseriformes	Aythya fuligula	Tufted Duck	nd	nd
*25	15	8	2021	Namsky Ulus	Yakutia	Eastern Siberia	63.362252	128.992868	Anseriformes	Aythya fuligula	Tufted Duck	nd	nd
*26	15	8	2021	Namsky Ulus	Yakutia	Eastern Siberia	63.362252	128.992868	Anseriformes	Aythya fuligula	Tufted Duck	nd	nd
*27	15	8	2021	Namsky Ulus	Yakutia	Eastern Siberia	63.362252	128.992868	Anseriformes	Aythya fuligula	Tufted Duck	nd	nd
*28	15	8	2021	Namsky Ulus	Yakutia	Eastern Siberia	63.362252	128.992868	Anseriformes	Aythya fuligula	Tufted Duck	nd	nd
*29	15	8	2021	Namsky Ulus	Yakutia	Eastern Siberia	63.362252	128.992868	Anseriformes	Aythya fuligula	Tufted Duck	nd	nd
*30	15	8	2021	Namsky Ulus	Yakutia	Eastern Siberia	63.362252	128.992868	Anseriformes	Aythya fuligula	Tufted Duck	nd	nd
*31	15	8	2021	Namsky Ulus	Yakutia	Eastern Siberia	63.362252	128.992868	Anseriformes	Aythya fuligula	Tufted Duck	nd	nd
*32	15	8	2021	Namsky Ulus	Yakutia	Eastern Siberia	63.362252	128.992868	Anseriformes	Aythya fuligula	Tufted Duck	nd	nd
*33	15	8	2021	Namsky Ulus	Yakutia	Eastern Siberia	63.362252	128.992868	Anseriformes	Aythya fuligula	Tufted Duck	nd	nd
*34	15	8	2021	Namsky Ulus	Yakutia	Eastern Siberia	63.362252	128.992868	Anseriformes	Aythya fuligula	Tufted Duck	nd	nd
*35	15	8	2021	Namsky Ulus	Yakutia	Eastern Siberia	63.362252	128.992868	Anseriformes	Aythya fuligula	Tufted Duck	nd	nd
*36	15	8	2021	Namsky Ulus	Yakutia	Eastern Siberia	63.362252	128.992868	Anseriformes	Aythya fuligula	Tufted Duck	nd	nd
*37	15	8	2021	Namsky Ulus	Yakutia	Eastern Siberia	63.362252	128.992868	Anseriformes	Aythya fuligula	Tufted Duck	nd	nd
*38	15	8	2021	Namsky Ulus	Yakutia	Eastern Siberia	63.362252	128.992868	Anseriformes	Aythya fuligula	Tufted Duck	nd	nd
*39	15	8	2021	Namsky Ulus	Yakutia	Eastern Siberia	63.362252	128.992868	Anseriformes	Aythya fuligula	Tufted Duck	nd	nd
*40	15	8	2021	Namsky Ulus	Yakutia	Eastern Siberia	63.362252	128.992868	Anseriformes	Aythya fuligula	Tufted Duck	nd	nd
*41	15	8	2021	Namsky Ulus	Yakutia	Eastern Siberia	63.362252	128.992868	Anseriformes	Aythya fuligula	Tufted Duck	nd	nd
*42	15	8	2021	Namsky Ulus	Yakutia	Eastern Siberia	63.362252	128.992868	Anseriformes	Aythya fuligula	Tufted Duck	nd	nd
*43	15	8	2021	Namsky Ulus	Yakutia	Eastern Siberia	63.362252	128.992868	Anseriformes	Aythya fuligula	Tufted Duck	nd	nd
*102	21	8	2021	Namsky Ulus	Yakutia	Eastern Siberia	62°85'05.90''N	128°38'61.02''E	Anseriformes	Aythya fuligula	Tufted Duck	nd	nd
*103	21	8	2021	Namsky Ulus	Yakutia	Eastern Siberia	62°85'05.90''N	128°38'61.02''E	Anseriformes	Aythya fuligula	Tufted Duck	nd	nd
*104	21	8	2021	Namsky Ulus	Yakutia	Eastern Siberia	62°85'05.90''N	128°38'61.02''E	Anseriformes	Aythya fuligula	Tufted Duck	nd	nd
*105	21	8	2021	Namsky Ulus	Yakutia	Eastern Siberia	62°85'05.90''N	128°38'61.02''E	Anseriformes	Aythya fuligula	Tufted Duck	nd	nd
*106	21	8	2021	Namsky Ulus	Yakutia	Eastern Siberia	62°85'05.90''N	128°38'61.02''E	Anseriformes	Aythya fuligula	Tufted Duck	nd	nd
*107	21	8	2021	Namsky Ulus	Yakutia	Eastern Siberia	62°85'05.90''N	128°38'61.02''E	Anseriformes	Aythya fuligula	Tufted Duck	nd	nd
*108	21	8	2021	Namsky Ulus	Yakutia	Eastern Siberia	62°85'05.90''N	128°38'61.02''E	Anseriformes	Aythya fuligula	Tufted Duck	nd	nd
*114	21	8	2021	Namsky Ulus	Yakutia	Eastern Siberia	62°85'05.90''N	128°38'61.02''E	Anseriformes	Aythya fuligula	Tufted Duck	nd	nd
*129	22	8	2021	Namsky Ulus	Yakutia	Eastern Siberia	62°85'05.90''N	128°38'61.02''E	Anseriformes	Aythya fuligula	Tufted Duck	nd	nd
*130	22	8	2021	Namsky Ulus	Yakutia	Eastern Siberia	62°85'05.90''N	128°38'61.02''E	Anseriformes	Aythya fuligula	Tufted Duck	nd	nd
*131	22	8	2021	Namsky Ulus	Yakutia	Eastern Siberia	62°85'05.90''N	128°38'61.02''E	Anseriformes	Aythya fuligula	Tufted Duck	nd	nd
*132	22	8	2021	Namsky Ulus	Yakutia	Eastern Siberia	62°85'05.90''N	128°38'61.02''E	Anseriformes	Aythya fuligula	Tufted Duck	nd	nd
*133	22	8	2021	Namsky Ulus	Yakutia	Eastern Siberia	62°85'05.90''N	128°38'61.02''E	Anseriformes	Aythya fuligula	Tufted Duck	nd	nd
*134	22	8	2021	Namsky Ulus	Yakutia	Eastern Siberia	62°85'05.90''N	128°38'61.02''E	Anseriformes	Aythya fuligula	Tufted Duck	nd	nd
*166	22	8	2021	Namsky Ulus	Yakutia	Eastern Siberia	62°85'05.90''N	128°38'61.02''E	Anseriformes	Aythya fuligula	Tufted Duck	nd	nd
*167	22	8	2021	Namsky Ulus	Yakutia	Eastern Siberia	62°85'05.90''N	128°38'61.02''E	Anseriformes	Aythya fuligula	Tufted Duck	nd	nd
*168	22	8	2021	Namsky Ulus	Yakutia	Eastern Siberia	62°85'05.90''N	128°38'61.02''E	Anseriformes	Aythya fuligula	Tufted Duck	nd	nd
*169	22	8	2021	Namsky Ulus	Yakutia	Eastern Siberia	62°85'05.90''N	128°38'61.02''E	Anseriformes	Aythya fuligula	Tufted Duck	nd	nd
*170	22	8	2021	Namsky Ulus	Yakutia	Eastern Siberia	62°85'05.90''N	128°38'61.02''E	Anseriformes	Aythya fuligula	Tufted Duck	nd	nd
*171	22	8	2021	Namsky Ulus	Yakutia	Eastern Siberia	62°85'05.90''N	128°38'61.02''E	Anseriformes	Aythya fuligula	Tufted Duck	nd	nd
*172	22	8	2021	Namsky Ulus	Yakutia	Eastern Siberia	62°85'05.90''N	128°38'61.02''E	Anseriformes	Aythya fuligula	Tufted Duck	nd	nd
*173	22	8	2021	Namsky Ulus	Yakutia	Eastern Siberia	62°85'05.90''N	128°38'61.02''E	Anseriformes	Aythya fuligula	Tufted Duck	nd	nd
*174	22	8	2021	Namsky Ulus	Yakutia	Eastern Siberia	62°85'05.90''N	128°38'61.02''E	Anseriformes	Aythya fuligula	Tufted Duck	nd	nd
*175	22	8	2021	Namsky Ulus	Yakutia	Eastern Siberia	62°85'05.90''N	128°38'61.02''E	Anseriformes	Aythya fuligula	Tufted Duck	nd	nd
*176	22	8	2021	Namsky Ulus	Yakutia	Eastern Siberia	62°85'05.90''N	128°38'61.02''E	Anseriformes	Aythya fuligula	Tufted Duck	nd	nd
Y26	4	6	2023	Allaikhovsky Ulus	Yakutia	Eastern Siberia	71.2725	150.29	Anseriformes	Branta bernicla	Brant	nd	nd
Y27	4	6	2023	Allaikhovsky Ulus	Yakutia	Eastern Siberia	71.2725	150.29	Anseriformes	Branta bernicla	Brant	nd	nd
Y28	4	6	2023	Allaikhovsky Ulus	Yakutia	Eastern Siberia	71.2725	150.29	Anseriformes	Branta bernicla	Brant	nd	nd
Y29	4	6	2023	Allaikhovsky Ulus	Yakutia	Eastern Siberia	71.2725	150.29	Anseriformes	Branta bernicla	Brant	nd	nd
Y31	4	6	2023	Allaikhovsky Ulus	Yakutia	Eastern Siberia	71.2725	150.29	Anseriformes	Branta bernicla	Brant	nd	nd
Y32	4	6	2023	Allaikhovsky Ulus	Yakutia	Eastern Siberia	71.2725	150.29	Anseriformes	Branta bernicla	Brant	nd	nd
Y33	4	6	2023	Allaikhovsky Ulus	Yakutia	Eastern Siberia	71.2725	150.29	Anseriformes	Branta bernicla	Brant	nd	nd
Y34	4	6	2023	Allaikhovsky Ulus	Yakutia	Eastern Siberia	71.2725	150.29	Anseriformes	Branta bernicla	Brant	nd	nd
25	10	5	2019	Namsky Ulus	Yakutia	Eastern Siberia	63.365001	128.901055	Anseriformes	Bucephala clangula	Goldeneye	m	n
159	10	5	2019	Namsky Ulus	Yakutia	Eastern Siberia	63.365001	128.901055	Anseriformes	Bucephala clangula	Goldeneye	n	n
11.	20	8	2018	Namsky Ulus	Yakutia	Eastern Siberia	63.365001	128.901055	Anseriformes	Bucephala clangula	Goldeneye	m	n
12.	20	8	2018	Namsky Ulus	Yakutia	Eastern Siberia	63.365001	128.901055	Anseriformes	Bucephala clangula	Goldeneye	m	n
62.	21	8	2018	Namsky Ulus	Yakutia	Eastern Siberia	63.365001	128.901055	Anseriformes	Bucephala clangula	Goldeneye	f	n
83.	21	8	2018	Namsky Ulus	Yakutia	Eastern Siberia	63.365001	128.901055	Anseriformes	Bucephala clangula	Goldeneye	f	n
ОП - 56	27	9	2023	Tomponsky Ulus	Yakutia	Eastern Siberia	61.878065	135.526455	Anseriformes	Bucephala clangula	Goldeneye	nd	nd
ОП - 81	30	9	2023	Tomponsky Ulus	Yakutia	Eastern Siberia	61.878065	135.526455	Anseriformes	Bucephala clangula	Goldeneye	nd	nd
*64	15	8	2021	Namsky Ulus	Yakutia	Eastern Siberia	63.362252	128.992868	Anseriformes	Bucephala clangula	Goldeneye	nd	nd
*65	15	8	2021	Namsky Ulus	Yakutia	Eastern Siberia	63.362252	128.992868	Anseriformes	Bucephala clangula	Goldeneye	nd	nd
9	7	7	2019	Namsky Ulus	Yakutia	Eastern Siberia	63.365001	128.901055	Anseriformes	Clangula hyemalis	Long-tailed duck	m	nd
43	7	5	2019	Namsky Ulus	Yakutia	Eastern Siberia	63.365001	128.901055	Anseriformes	Clangula hyemalis	Long-tailed duck	n	nd
115	11	5	2019	Namsky Ulus	Yakutia	Eastern Siberia	63.365001	128.901055	Anseriformes	Clangula hyemalis	Long-tailed duck	f	nd
146	7	5	2019	Namsky Ulus	Yakutia	Eastern Siberia	63.365001	128.901055	Anseriformes	Clangula hyemalis	Long-tailed duck	f	nd
153	7	5	2019	Namsky Ulus	Yakutia	Eastern Siberia	63.365001	128.901055	Anseriformes	Clangula hyemalis	Long-tailed duck	m	nd
Y56	20	6	2023	Allaikhovsky Ulus	Yakutia	Eastern Siberia	71.2625	150.296	Anseriformes	Cygnus bewickii	Tundra swan	nd	nd
Y61	25	6	2023	Allaikhovsky Ulus	Yakutia	Eastern Siberia	71.2625	150.296	Anseriformes	Cygnus bewickii	Tundra swan	nd	nd
Y62	25	6	2023	Allaikhovsky Ulus	Yakutia	Eastern Siberia	71.2625	150.296	Anseriformes	Cygnus bewickii	Tundra swan	nd	nd
Y63	25	6	2023	Allaikhovsky Ulus	Yakutia	Eastern Siberia	71.2625	150.296	Anseriformes	Cygnus bewickii	Tundra swan	nd	nd
Y64	25	6	2023	Allaikhovsky Ulus	Yakutia	Eastern Siberia	71.2625	150.296	Anseriformes	Cygnus bewickii	Tundra swan	nd	nd
Y65	25	6	2023	Allaikhovsky Ulus	Yakutia	Eastern Siberia	71.2625	150.296	Anseriformes	Cygnus bewickii	Tundra swan	nd	nd
Y66	25	6	2023	Allaikhovsky Ulus	Yakutia	Eastern Siberia	71.2625	150.296	Anseriformes	Cygnus bewickii	Tundra swan	nd	nd
Y67	25	6	2023	Allaikhovsky Ulus	Yakutia	Eastern Siberia	71.2625	150.296	Anseriformes	Cygnus bewickii	Tundra swan	nd	nd
Y68	25	6	2023	Allaikhovsky Ulus	Yakutia	Eastern Siberia	71.2625	150.296	Anseriformes	Cygnus bewickii	Tundra swan	nd	nd
Y69	25	6	2023	Allaikhovsky Ulus	Yakutia	Eastern Siberia	71.2625	150.296	Anseriformes	Cygnus bewickii	Tundra swan	nd	nd
Y70	25	6	2023	Allaikhovsky Ulus	Yakutia	Eastern Siberia	71.2625	150.296	Anseriformes	Cygnus bewickii	Tundra swan	nd	nd
Y71	25	6	2023	Allaikhovsky Ulus	Yakutia	Eastern Siberia	71.2625	150.296	Anseriformes	Cygnus bewickii	Tundra swan	nd	nd
Y72	25	6	2023	Allaikhovsky Ulus	Yakutia	Eastern Siberia	71.2625	150.296	Anseriformes	Cygnus bewickii	Tundra swan	nd	nd
Y73	25	6	2023	Allaikhovsky Ulus	Yakutia	Eastern Siberia	71.2625	150.296	Anseriformes	Cygnus bewickii	Tundra swan	nd	nd
Y74	25	6	2023	Allaikhovsky Ulus	Yakutia	Eastern Siberia	71.2625	150.296	Anseriformes	Cygnus bewickii	Tundra swan	nd	nd
Y75	25	6	2023	Allaikhovsky Ulus	Yakutia	Eastern Siberia	71.2625	150.296	Anseriformes	Cygnus bewickii	Tundra swan	nd	nd
Y76	25	6	2023	Allaikhovsky Ulus	Yakutia	Eastern Siberia	71.2625	150.296	Anseriformes	Cygnus bewickii	Tundra swan	nd	nd
Y77	25	6	2023	Allaikhovsky Ulus	Yakutia	Eastern Siberia	71.2625	150.296	Anseriformes	Cygnus bewickii	Tundra swan	nd	nd
Y78	25	6	2023	Allaikhovsky Ulus	Yakutia	Eastern Siberia	71.2625	150.296	Anseriformes	Cygnus bewickii	Tundra swan	nd	nd
Y79	25	6	2023	Allaikhovsky Ulus	Yakutia	Eastern Siberia	71.2625	150.296	Anseriformes	Cygnus bewickii	Tundra swan	nd	nd
Y80	25	6	2023	Allaikhovsky Ulus	Yakutia	Eastern Siberia	71.2625	150.296	Anseriformes	Cygnus bewickii	Tundra swan	nd	nd
Y81	25	6	2023	Allaikhovsky Ulus	Yakutia	Eastern Siberia	71.2625	150.296	Anseriformes	Cygnus bewickii	Tundra swan	nd	nd
Y82	25	6	2023	Allaikhovsky Ulus	Yakutia	Eastern Siberia	71.2625	150.296	Anseriformes	Cygnus bewickii	Tundra swan	nd	nd
Y83	25	6	2023	Allaikhovsky Ulus	Yakutia	Eastern Siberia	71.2625	150.296	Anseriformes	Cygnus bewickii	Tundra swan	nd	nd
Y84	25	6	2023	Allaikhovsky Ulus	Yakutia	Eastern Siberia	71.2625	150.296	Anseriformes	Cygnus bewickii	Tundra swan	nd	nd
Y85	25	6	2023	Allaikhovsky Ulus	Yakutia	Eastern Siberia	71.2625	150.296	Anseriformes	Cygnus bewickii	Tundra swan	nd	nd
Y86	25	6	2023	Allaikhovsky Ulus	Yakutia	Eastern Siberia	71.2625	150.296	Anseriformes	Cygnus bewickii	Tundra swan	nd	nd
Y87	25	6	2023	Allaikhovsky Ulus	Yakutia	Eastern Siberia	71.2625	150.296	Anseriformes	Cygnus bewickii	Tundra swan	nd	nd
Y88	25	6	2023	Allaikhovsky Ulus	Yakutia	Eastern Siberia	71.2625	150.296	Anseriformes	Cygnus bewickii	Tundra swan	nd	nd
Y89	25	6	2023	Allaikhovsky Ulus	Yakutia	Eastern Siberia	71.2625	150.296	Anseriformes	Cygnus bewickii	Tundra swan	nd	nd
Y90	25	6	2023	Allaikhovsky Ulus	Yakutia	Eastern Siberia	71.2625	150.296	Anseriformes	Cygnus bewickii	Tundra swan	nd	nd
Y91	25	6	2023	Allaikhovsky Ulus	Yakutia	Eastern Siberia	71.2625	150.296	Anseriformes	Cygnus bewickii	Tundra swan	nd	nd
Y92	25	6	2023	Allaikhovsky Ulus	Yakutia	Eastern Siberia	71.2625	150.296	Anseriformes	Cygnus bewickii	Tundra swan	nd	nd
Y93	25	6	2023	Allaikhovsky Ulus	Yakutia	Eastern Siberia	71.2625	150.296	Anseriformes	Cygnus bewickii	Tundra swan	nd	nd
Y94	25	6	2023	Allaikhovsky Ulus	Yakutia	Eastern Siberia	71.2625	150.296	Anseriformes	Cygnus bewickii	Tundra swan	nd	nd
Y95	25	6	2023	Allaikhovsky Ulus	Yakutia	Eastern Siberia	71.2625	150.296	Anseriformes	Cygnus bewickii	Tundra swan	nd	nd
Y96	25	6	2023	Allaikhovsky Ulus	Yakutia	Eastern Siberia	71.2625	150.296	Anseriformes	Cygnus bewickii	Tundra swan	nd	nd
Y97	25	6	2023	Allaikhovsky Ulus	Yakutia	Eastern Siberia	71.2625	150.296	Anseriformes	Cygnus bewickii	Tundra swan	nd	nd
Y98	25	6	2023	Allaikhovsky Ulus	Yakutia	Eastern Siberia	71.2625	150.296	Anseriformes	Cygnus bewickii	Tundra swan	nd	nd
Y99	25	6	2023	Allaikhovsky Ulus	Yakutia	Eastern Siberia	71.2625	150.296	Anseriformes	Cygnus bewickii	Tundra swan	nd	nd
Y100	25	6	2023	Allaikhovsky Ulus	Yakutia	Eastern Siberia	71.2625	150.296	Anseriformes	Cygnus bewickii	Tundra swan	nd	nd
Y108	30	6	2023	Allaikhovsky Ulus	Yakutia	Eastern Siberia	71.2725	150.29	Anseriformes	Cygnus bewickii	Tundra swan	nd	nd
Y109	30	6	2023	Allaikhovsky Ulus	Yakutia	Eastern Siberia	71.2725	150.29	Anseriformes	Cygnus bewickii	Tundra swan	nd	nd
Y110	30	6	2023	Allaikhovsky Ulus	Yakutia	Eastern Siberia	71.2725	150.29	Anseriformes	Cygnus bewickii	Tundra swan	nd	nd
Y121	13	7	2023	Allaikhovsky Ulus	Yakutia	Eastern Siberia	71.2725	150.29	Anseriformes	Cygnus bewickii	Tundra swan	nd	nd
Y122	13	7	2023	Allaikhovsky Ulus	Yakutia	Eastern Siberia	71.2725	150.29	Anseriformes	Cygnus bewickii	Tundra swan	nd	nd
Y123	13	7	2023	Allaikhovsky Ulus	Yakutia	Eastern Siberia	71.2725	150.29	Anseriformes	Cygnus bewickii	Tundra swan	nd	nd
Y124	13	7	2023	Allaikhovsky Ulus	Yakutia	Eastern Siberia	71.2725	150.29	Anseriformes	Cygnus bewickii	Tundra swan	nd	nd
Y125	13	7	2023	Allaikhovsky Ulus	Yakutia	Eastern Siberia	71.2725	150.29	Anseriformes	Cygnus bewickii	Tundra swan	nd	nd
Y126	13	7	2023	Allaikhovsky Ulus	Yakutia	Eastern Siberia	71.2725	150.29	Anseriformes	Cygnus bewickii	Tundra swan	nd	nd
Y127	13	7	2023	Allaikhovsky Ulus	Yakutia	Eastern Siberia	71.2725	150.29	Anseriformes	Cygnus bewickii	Tundra swan	nd	nd
Y128	13	7	2023	Allaikhovsky Ulus	Yakutia	Eastern Siberia	71.2725	150.29	Anseriformes	Cygnus bewickii	Tundra swan	nd	nd
Y129	13	7	2023	Allaikhovsky Ulus	Yakutia	Eastern Siberia	71.2725	150.29	Anseriformes	Cygnus bewickii	Tundra swan	nd	nd
Y130	13	7	2023	Allaikhovsky Ulus	Yakutia	Eastern Siberia	71.2725	150.29	Anseriformes	Cygnus bewickii	Tundra swan	nd	nd
Y131	13	7	2023	Allaikhovsky Ulus	Yakutia	Eastern Siberia	71.2725	150.29	Anseriformes	Cygnus bewickii	Tundra swan	nd	nd
Y132	13	7	2023	Allaikhovsky Ulus	Yakutia	Eastern Siberia	71.2725	150.29	Anseriformes	Cygnus bewickii	Tundra swan	nd	nd
Y133	13	7	2023	Allaikhovsky Ulus	Yakutia	Eastern Siberia	71.2725	150.29	Anseriformes	Cygnus bewickii	Tundra swan	nd	nd
Y134	13	7	2023	Allaikhovsky Ulus	Yakutia	Eastern Siberia	71.2725	150.29	Anseriformes	Cygnus bewickii	Tundra swan	nd	nd
Y135	13	7	2023	Allaikhovsky Ulus	Yakutia	Eastern Siberia	71.2725	150.29	Anseriformes	Cygnus bewickii	Tundra swan	nd	nd
Y136	13	7	2023	Allaikhovsky Ulus	Yakutia	Eastern Siberia	71.2725	150.29	Anseriformes	Cygnus bewickii	Tundra swan	nd	nd
Y137	13	7	2023	Allaikhovsky Ulus	Yakutia	Eastern Siberia	71.2725	150.29	Anseriformes	Cygnus bewickii	Tundra swan	nd	nd
Y138	13	7	2023	Allaikhovsky Ulus	Yakutia	Eastern Siberia	71.2725	150.29	Anseriformes	Cygnus bewickii	Tundra swan	nd	nd
Y139	13	7	2023	Allaikhovsky Ulus	Yakutia	Eastern Siberia	71.2725	150.29	Anseriformes	Cygnus bewickii	Tundra swan	nd	nd
Y140	13	7	2023	Allaikhovsky Ulus	Yakutia	Eastern Siberia	71.2725	150.29	Anseriformes	Cygnus bewickii	Tundra swan	nd	nd
Y141	13	7	2023	Allaikhovsky Ulus	Yakutia	Eastern Siberia	71.2725	150.29	Anseriformes	Cygnus bewickii	Tundra swan	nd	nd
Y142	13	7	2023	Allaikhovsky Ulus	Yakutia	Eastern Siberia	71.2725	150.29	Anseriformes	Cygnus bewickii	Tundra swan	nd	nd
Y143	13	7	2023	Allaikhovsky Ulus	Yakutia	Eastern Siberia	71.2725	150.29	Anseriformes	Cygnus bewickii	Tundra swan	nd	nd
Y144	13	7	2023	Allaikhovsky Ulus	Yakutia	Eastern Siberia	71.2725	150.29	Anseriformes	Cygnus bewickii	Tundra swan	nd	nd
Y145	13	7	2023	Allaikhovsky Ulus	Yakutia	Eastern Siberia	71.2725	150.29	Anseriformes	Cygnus bewickii	Tundra swan	nd	nd
Y146	13	7	2023	Allaikhovsky Ulus	Yakutia	Eastern Siberia	71.2725	150.29	Anseriformes	Cygnus bewickii	Tundra swan	nd	nd
Y147	13	7	2023	Allaikhovsky Ulus	Yakutia	Eastern Siberia	71.2725	150.29	Anseriformes	Cygnus bewickii	Tundra swan	nd	nd
Y148	13	7	2023	Allaikhovsky Ulus	Yakutia	Eastern Siberia	71.2725	150.29	Anseriformes	Cygnus bewickii	Tundra swan	nd	nd
Y149	13	7	2023	Allaikhovsky Ulus	Yakutia	Eastern Siberia	71.2725	150.29	Anseriformes	Cygnus bewickii	Tundra swan	nd	nd
Y150	13	7	2023	Allaikhovsky Ulus	Yakutia	Eastern Siberia	71.2725	150.29	Anseriformes	Cygnus bewickii	Tundra swan	nd	nd
Y151	13	7	2023	Allaikhovsky Ulus	Yakutia	Eastern Siberia	71.2725	150.29	Anseriformes	Cygnus bewickii	Tundra swan	nd	nd
Y152	13	7	2023	Allaikhovsky Ulus	Yakutia	Eastern Siberia	71.2725	150.29	Anseriformes	Cygnus bewickii	Tundra swan	nd	nd
Y153	13	7	2023	Allaikhovsky Ulus	Yakutia	Eastern Siberia	71.2725	150.29	Anseriformes	Cygnus bewickii	Tundra swan	nd	nd
Y154	13	7	2023	Allaikhovsky Ulus	Yakutia	Eastern Siberia	71.2725	150.29	Anseriformes	Cygnus bewickii	Tundra swan	nd	nd
Y155	13	7	2023	Allaikhovsky Ulus	Yakutia	Eastern Siberia	71.2725	150.29	Anseriformes	Cygnus bewickii	Tundra swan	nd	nd
Y156	13	7	2023	Allaikhovsky Ulus	Yakutia	Eastern Siberia	71.2725	150.29	Anseriformes	Cygnus bewickii	Tundra swan	nd	nd
Y157	13	7	2023	Allaikhovsky Ulus	Yakutia	Eastern Siberia	71.2725	150.29	Anseriformes	Cygnus bewickii	Tundra swan	nd	nd
Y158	13	7	2023	Allaikhovsky Ulus	Yakutia	Eastern Siberia	71.2725	150.29	Anseriformes	Cygnus bewickii	Tundra swan	nd	nd
Y159	13	7	2023	Allaikhovsky Ulus	Yakutia	Eastern Siberia	71.2725	150.29	Anseriformes	Cygnus bewickii	Tundra swan	nd	nd
Y160	13	7	2023	Allaikhovsky Ulus	Yakutia	Eastern Siberia	71.2725	150.29	Anseriformes	Cygnus bewickii	Tundra swan	nd	nd
Y161	13	7	2023	Allaikhovsky Ulus	Yakutia	Eastern Siberia	71.2725	150.29	Anseriformes	Cygnus bewickii	Tundra swan	nd	nd
Y162	13	7	2023	Allaikhovsky Ulus	Yakutia	Eastern Siberia	71.2725	150.29	Anseriformes	Cygnus bewickii	Tundra swan	nd	nd
Y163	13	7	2023	Allaikhovsky Ulus	Yakutia	Eastern Siberia	71.2725	150.29	Anseriformes	Cygnus bewickii	Tundra swan	nd	nd
Y164	13	7	2023	Allaikhovsky Ulus	Yakutia	Eastern Siberia	71.2725	150.29	Anseriformes	Cygnus bewickii	Tundra swan	nd	nd
Y165	13	7	2023	Allaikhovsky Ulus	Yakutia	Eastern Siberia	71.2725	150.29	Anseriformes	Cygnus bewickii	Tundra swan	nd	nd
Y166	13	7	2023	Allaikhovsky Ulus	Yakutia	Eastern Siberia	71.2725	150.29	Anseriformes	Cygnus bewickii	Tundra swan	nd	nd
Y167	13	7	2023	Allaikhovsky Ulus	Yakutia	Eastern Siberia	71.2725	150.29	Anseriformes	Cygnus bewickii	Tundra swan	nd	nd
Y168	13	7	2023	Allaikhovsky Ulus	Yakutia	Eastern Siberia	71.2725	150.29	Anseriformes	Cygnus bewickii	Tundra swan	nd	nd
Y169	13	7	2023	Allaikhovsky Ulus	Yakutia	Eastern Siberia	71.2725	150.29	Anseriformes	Cygnus bewickii	Tundra swan	nd	nd
Y170	13	7	2023	Allaikhovsky Ulus	Yakutia	Eastern Siberia	71.2725	150.29	Anseriformes	Cygnus bewickii	Tundra swan	nd	nd
Y171	13	7	2023	Allaikhovsky Ulus	Yakutia	Eastern Siberia	71.2725	150.29	Anseriformes	Cygnus bewickii	Tundra swan	nd	nd
Y172	13	7	2023	Allaikhovsky Ulus	Yakutia	Eastern Siberia	71.2725	150.29	Anseriformes	Cygnus bewickii	Tundra swan	nd	nd
Y173	13	7	2023	Allaikhovsky Ulus	Yakutia	Eastern Siberia	71.2725	150.29	Anseriformes	Cygnus bewickii	Tundra swan	nd	nd
Y174	13	7	2023	Allaikhovsky Ulus	Yakutia	Eastern Siberia	71.2725	150.29	Anseriformes	Cygnus bewickii	Tundra swan	nd	nd
Y175	13	7	2023	Allaikhovsky Ulus	Yakutia	Eastern Siberia	71.2725	150.29	Anseriformes	Cygnus bewickii	Tundra swan	nd	nd
Y176	13	7	2023	Allaikhovsky Ulus	Yakutia	Eastern Siberia	71.2725	150.29	Anseriformes	Cygnus bewickii	Tundra swan	nd	nd
Y177	13	7	2023	Allaikhovsky Ulus	Yakutia	Eastern Siberia	71.2725	150.29	Anseriformes	Cygnus bewickii	Tundra swan	nd	nd
Y178	13	7	2023	Allaikhovsky Ulus	Yakutia	Eastern Siberia	71.2725	150.29	Anseriformes	Cygnus bewickii	Tundra swan	nd	nd
Y179	13	7	2023	Allaikhovsky Ulus	Yakutia	Eastern Siberia	71.2725	150.29	Anseriformes	Cygnus bewickii	Tundra swan	nd	nd
Y180	13	7	2023	Allaikhovsky Ulus	Yakutia	Eastern Siberia	71.2725	150.29	Anseriformes	Cygnus bewickii	Tundra swan	nd	nd
Y181	13	7	2023	Allaikhovsky Ulus	Yakutia	Eastern Siberia	71.2725	150.29	Anseriformes	Cygnus bewickii	Tundra swan	nd	nd
Y182	13	7	2023	Allaikhovsky Ulus	Yakutia	Eastern Siberia	71.2725	150.29	Anseriformes	Cygnus bewickii	Tundra swan	nd	nd
Y183	13	7	2023	Allaikhovsky Ulus	Yakutia	Eastern Siberia	71.2725	150.29	Anseriformes	Cygnus bewickii	Tundra swan	nd	nd
Y184	13	7	2023	Allaikhovsky Ulus	Yakutia	Eastern Siberia	71.2725	150.29	Anseriformes	Cygnus bewickii	Tundra swan	nd	nd
Y185	13	7	2023	Allaikhovsky Ulus	Yakutia	Eastern Siberia	71.2725	150.29	Anseriformes	Cygnus bewickii	Tundra swan	nd	nd
Y186	13	7	2023	Allaikhovsky Ulus	Yakutia	Eastern Siberia	71.2725	150.29	Anseriformes	Cygnus bewickii	Tundra swan	nd	nd
Y187	13	7	2023	Allaikhovsky Ulus	Yakutia	Eastern Siberia	71.2725	150.29	Anseriformes	Cygnus bewickii	Tundra swan	nd	nd
Y188	13	7	2023	Allaikhovsky Ulus	Yakutia	Eastern Siberia	71.2725	150.29	Anseriformes	Cygnus bewickii	Tundra swan	nd	nd
Y189	13	7	2023	Allaikhovsky Ulus	Yakutia	Eastern Siberia	71.2725	150.29	Anseriformes	Cygnus bewickii	Tundra swan	nd	nd
Y190	13	7	2023	Allaikhovsky Ulus	Yakutia	Eastern Siberia	71.2725	150.29	Anseriformes	Cygnus bewickii	Tundra swan	nd	nd
Y191	13	7	2023	Allaikhovsky Ulus	Yakutia	Eastern Siberia	71.2725	150.29	Anseriformes	Cygnus bewickii	Tundra swan	nd	nd
Y192	13	7	2023	Allaikhovsky Ulus	Yakutia	Eastern Siberia	71.2725	150.29	Anseriformes	Cygnus bewickii	Tundra swan	nd	nd
Y193	13	7	2023	Allaikhovsky Ulus	Yakutia	Eastern Siberia	71.2725	150.29	Anseriformes	Cygnus bewickii	Tundra swan	nd	nd
Y194	13	7	2023	Allaikhovsky Ulus	Yakutia	Eastern Siberia	71.2725	150.29	Anseriformes	Cygnus bewickii	Tundra swan	nd	nd
Y195	13	7	2023	Allaikhovsky Ulus	Yakutia	Eastern Siberia	71.2725	150.29	Anseriformes	Cygnus bewickii	Tundra swan	nd	nd
Y196	13	7	2023	Allaikhovsky Ulus	Yakutia	Eastern Siberia	71.2725	150.29	Anseriformes	Cygnus bewickii	Tundra swan	nd	nd
Y197	13	7	2023	Allaikhovsky Ulus	Yakutia	Eastern Siberia	71.2725	150.29	Anseriformes	Cygnus bewickii	Tundra swan	nd	nd
Y198	13	7	2023	Allaikhovsky Ulus	Yakutia	Eastern Siberia	71.2725	150.29	Anseriformes	Cygnus bewickii	Tundra swan	nd	nd
Y199	13	7	2023	Allaikhovsky Ulus	Yakutia	Eastern Siberia	71.2725	150.29	Anseriformes	Cygnus bewickii	Tundra swan	nd	nd
Y200	13	7	2023	Allaikhovsky Ulus	Yakutia	Eastern Siberia	71.2725	150.29	Anseriformes	Cygnus bewickii	Tundra swan	nd	nd
Y201	13	7	2023	Allaikhovsky Ulus	Yakutia	Eastern Siberia	71.2725	150.29	Anseriformes	Cygnus bewickii	Tundra swan	nd	nd
Y202	13	7	2023	Allaikhovsky Ulus	Yakutia	Eastern Siberia	71.2725	150.29	Anseriformes	Cygnus bewickii	Tundra swan	nd	nd
Y203	13	7	2023	Allaikhovsky Ulus	Yakutia	Eastern Siberia	71.2725	150.29	Anseriformes	Cygnus bewickii	Tundra swan	nd	nd
Y204	13	7	2023	Allaikhovsky Ulus	Yakutia	Eastern Siberia	71.2725	150.29	Anseriformes	Cygnus bewickii	Tundra swan	nd	nd
Y205	13	7	2023	Allaikhovsky Ulus	Yakutia	Eastern Siberia	71.2725	150.29	Anseriformes	Cygnus bewickii	Tundra swan	nd	nd
Y206	13	7	2023	Allaikhovsky Ulus	Yakutia	Eastern Siberia	71.2725	150.29	Anseriformes	Cygnus bewickii	Tundra swan	nd	nd
Y207	13	7	2023	Allaikhovsky Ulus	Yakutia	Eastern Siberia	71.2725	150.29	Anseriformes	Cygnus bewickii	Tundra swan	nd	nd
Y208	13	7	2023	Allaikhovsky Ulus	Yakutia	Eastern Siberia	71.2725	150.29	Anseriformes	Cygnus bewickii	Tundra swan	nd	nd
Y209	13	7	2023	Allaikhovsky Ulus	Yakutia	Eastern Siberia	71.2725	150.29	Anseriformes	Cygnus bewickii	Tundra swan	nd	nd
Y210	13	7	2023	Allaikhovsky Ulus	Yakutia	Eastern Siberia	71.2725	150.29	Anseriformes	Cygnus bewickii	Tundra swan	nd	nd
Y211	13	7	2023	Allaikhovsky Ulus	Yakutia	Eastern Siberia	71.2725	150.29	Anseriformes	Cygnus bewickii	Tundra swan	nd	nd
Y212	13	7	2023	Allaikhovsky Ulus	Yakutia	Eastern Siberia	71.2725	150.29	Anseriformes	Cygnus bewickii	Tundra swan	nd	nd
Y213	13	7	2023	Allaikhovsky Ulus	Yakutia	Eastern Siberia	71.2725	150.29	Anseriformes	Cygnus bewickii	Tundra swan	nd	nd
Y214	13	7	2023	Allaikhovsky Ulus	Yakutia	Eastern Siberia	71.2725	150.29	Anseriformes	Cygnus bewickii	Tundra swan	nd	nd
Y215	13	7	2023	Allaikhovsky Ulus	Yakutia	Eastern Siberia	71.2725	150.29	Anseriformes	Cygnus bewickii	Tundra swan	nd	nd
Y216	13	7	2023	Allaikhovsky Ulus	Yakutia	Eastern Siberia	71.2725	150.29	Anseriformes	Cygnus bewickii	Tundra swan	nd	nd
Y217	13	7	2023	Allaikhovsky Ulus	Yakutia	Eastern Siberia	71.2725	150.29	Anseriformes	Cygnus bewickii	Tundra swan	nd	nd
Y218	13	7	2023	Allaikhovsky Ulus	Yakutia	Eastern Siberia	71.2725	150.29	Anseriformes	Cygnus bewickii	Tundra swan	nd	nd
Y219	13	7	2023	Allaikhovsky Ulus	Yakutia	Eastern Siberia	71.2725	150.29	Anseriformes	Cygnus bewickii	Tundra swan	nd	nd
Y220	13	7	2023	Allaikhovsky Ulus	Yakutia	Eastern Siberia	71.2725	150.29	Anseriformes	Cygnus bewickii	Tundra swan	nd	nd
Y221	13	7	2023	Allaikhovsky Ulus	Yakutia	Eastern Siberia	71.2725	150.29	Anseriformes	Cygnus bewickii	Tundra swan	nd	nd
Y222	13	7	2023	Allaikhovsky Ulus	Yakutia	Eastern Siberia	71.2725	150.29	Anseriformes	Cygnus bewickii	Tundra swan	nd	nd
Y223	13	7	2023	Allaikhovsky Ulus	Yakutia	Eastern Siberia	71.2725	150.29	Anseriformes	Cygnus bewickii	Tundra swan	nd	nd
Y224	13	7	2023	Allaikhovsky Ulus	Yakutia	Eastern Siberia	71.2725	150.29	Anseriformes	Cygnus bewickii	Tundra swan	nd	nd
Y225	13	7	2023	Allaikhovsky Ulus	Yakutia	Eastern Siberia	71.2725	150.29	Anseriformes	Cygnus bewickii	Tundra swan	nd	nd
Y226	13	7	2023	Allaikhovsky Ulus	Yakutia	Eastern Siberia	71.2725	150.29	Anseriformes	Cygnus bewickii	Tundra swan	nd	nd
Y227	13	7	2023	Allaikhovsky Ulus	Yakutia	Eastern Siberia	71.2725	150.29	Anseriformes	Cygnus bewickii	Tundra swan	nd	nd
Y228	13	7	2023	Allaikhovsky Ulus	Yakutia	Eastern Siberia	71.2725	150.29	Anseriformes	Cygnus bewickii	Tundra swan	nd	nd
Y229	13	7	2023	Allaikhovsky Ulus	Yakutia	Eastern Siberia	71.2725	150.29	Anseriformes	Cygnus bewickii	Tundra swan	nd	nd
Y230	13	7	2023	Allaikhovsky Ulus	Yakutia	Eastern Siberia	71.2725	150.29	Anseriformes	Cygnus bewickii	Tundra swan	nd	nd
Y231	13	7	2023	Allaikhovsky Ulus	Yakutia	Eastern Siberia	71.2725	150.29	Anseriformes	Cygnus bewickii	Tundra swan	nd	nd
Y232	13	7	2023	Allaikhovsky Ulus	Yakutia	Eastern Siberia	71.2725	150.29	Anseriformes	Cygnus bewickii	Tundra swan	nd	nd
Y233	13	7	2023	Allaikhovsky Ulus	Yakutia	Eastern Siberia	71.2725	150.29	Anseriformes	Cygnus bewickii	Tundra swan	nd	nd
Y234	13	7	2023	Allaikhovsky Ulus	Yakutia	Eastern Siberia	71.2725	150.29	Anseriformes	Cygnus bewickii	Tundra swan	nd	nd
Y235	13	7	2023	Allaikhovsky Ulus	Yakutia	Eastern Siberia	71.2725	150.29	Anseriformes	Cygnus bewickii	Tundra swan	nd	nd
Y236	13	7	2023	Allaikhovsky Ulus	Yakutia	Eastern Siberia	71.2725	150.29	Anseriformes	Cygnus bewickii	Tundra swan	nd	nd
Y237	13	7	2023	Allaikhovsky Ulus	Yakutia	Eastern Siberia	71.2725	150.29	Anseriformes	Cygnus bewickii	Tundra swan	nd	nd
Y238	13	7	2023	Allaikhovsky Ulus	Yakutia	Eastern Siberia	71.2725	150.29	Anseriformes	Cygnus bewickii	Tundra swan	nd	nd
Y239	13	7	2023	Allaikhovsky Ulus	Yakutia	Eastern Siberia	71.2725	150.29	Anseriformes	Cygnus bewickii	Tundra swan	nd	nd
Y240	13	7	2023	Allaikhovsky Ulus	Yakutia	Eastern Siberia	71.2725	150.29	Anseriformes	Cygnus bewickii	Tundra swan	nd	nd
Y241	13	7	2023	Allaikhovsky Ulus	Yakutia	Eastern Siberia	71.2725	150.29	Anseriformes	Cygnus bewickii	Tundra swan	nd	nd
Y242	13	7	2023	Allaikhovsky Ulus	Yakutia	Eastern Siberia	71.2725	150.29	Anseriformes	Cygnus bewickii	Tundra swan	nd	nd
Y243	13	7	2023	Allaikhovsky Ulus	Yakutia	Eastern Siberia	71.2725	150.29	Anseriformes	Cygnus bewickii	Tundra swan	nd	nd
Y244	13	7	2023	Allaikhovsky Ulus	Yakutia	Eastern Siberia	71.2725	150.29	Anseriformes	Cygnus bewickii	Tundra swan	nd	nd
Y245	13	7	2023	Allaikhovsky Ulus	Yakutia	Eastern Siberia	71.2725	150.29	Anseriformes	Cygnus bewickii	Tundra swan	nd	nd
Y246	13	7	2023	Allaikhovsky Ulus	Yakutia	Eastern Siberia	71.2725	150.29	Anseriformes	Cygnus bewickii	Tundra swan	nd	nd
Y247	13	7	2023	Allaikhovsky Ulus	Yakutia	Eastern Siberia	71.2725	150.29	Anseriformes	Cygnus bewickii	Tundra swan	nd	nd
Y248	13	7	2023	Allaikhovsky Ulus	Yakutia	Eastern Siberia	71.2725	150.29	Anseriformes	Cygnus bewickii	Tundra swan	nd	nd
Y249	13	7	2023	Allaikhovsky Ulus	Yakutia	Eastern Siberia	71.2725	150.29	Anseriformes	Cygnus bewickii	Tundra swan	nd	nd
Y250	13	7	2023	Allaikhovsky Ulus	Yakutia	Eastern Siberia	71.2725	150.29	Anseriformes	Cygnus bewickii	Tundra swan	nd	nd
Y251	13	7	2023	Allaikhovsky Ulus	Yakutia	Eastern Siberia	71.2725	150.29	Anseriformes	Cygnus bewickii	Tundra swan	nd	nd
Y252	13	7	2023	Allaikhovsky Ulus	Yakutia	Eastern Siberia	71.2725	150.29	Anseriformes	Cygnus bewickii	Tundra swan	nd	nd
Y253	13	7	2023	Allaikhovsky Ulus	Yakutia	Eastern Siberia	71.2725	150.29	Anseriformes	Cygnus bewickii	Tundra swan	nd	nd
Y254	13	7	2023	Allaikhovsky Ulus	Yakutia	Eastern Siberia	71.2725	150.29	Anseriformes	Cygnus bewickii	Tundra swan	nd	nd
Y255	13	7	2023	Allaikhovsky Ulus	Yakutia	Eastern Siberia	71.2725	150.29	Anseriformes	Cygnus bewickii	Tundra swan	nd	nd
Y256	13	7	2023	Allaikhovsky Ulus	Yakutia	Eastern Siberia	71.2725	150.29	Anseriformes	Cygnus bewickii	Tundra swan	nd	nd
Y257	13	7	2023	Allaikhovsky Ulus	Yakutia	Eastern Siberia	71.2725	150.29	Anseriformes	Cygnus bewickii	Tundra swan	nd	nd
Y269	19	7	2023	Allaikhovsky Ulus	Yakutia	Eastern Siberia	71.2725	150.29	Anseriformes	Cygnus bewickii	Tundra swan	nd	nd
Y270	19	7	2023	Allaikhovsky Ulus	Yakutia	Eastern Siberia	71.2725	150.29	Anseriformes	Cygnus bewickii	Tundra swan	nd	nd
Y271	19	7	2023	Allaikhovsky Ulus	Yakutia	Eastern Siberia	71.2725	150.29	Anseriformes	Cygnus bewickii	Tundra swan	nd	nd
Y272	19	7	2023	Allaikhovsky Ulus	Yakutia	Eastern Siberia	71.2725	150.29	Anseriformes	Cygnus bewickii	Tundra swan	nd	nd
Y273	19	7	2023	Allaikhovsky Ulus	Yakutia	Eastern Siberia	71.2725	150.29	Anseriformes	Cygnus bewickii	Tundra swan	nd	nd
Y274	19	7	2023	Allaikhovsky Ulus	Yakutia	Eastern Siberia	71.2725	150.29	Anseriformes	Cygnus bewickii	Tundra swan	nd	nd
Y275	19	7	2023	Allaikhovsky Ulus	Yakutia	Eastern Siberia	71.2725	150.29	Anseriformes	Cygnus bewickii	Tundra swan	nd	nd
Y276	19	7	2023	Allaikhovsky Ulus	Yakutia	Eastern Siberia	71.2725	150.29	Anseriformes	Cygnus bewickii	Tundra swan	nd	nd
Y277	19	7	2023	Allaikhovsky Ulus	Yakutia	Eastern Siberia	71.2725	150.29	Anseriformes	Cygnus bewickii	Tundra swan	nd	nd
Y278	19	7	2023	Allaikhovsky Ulus	Yakutia	Eastern Siberia	71.2725	150.29	Anseriformes	Cygnus bewickii	Tundra swan	nd	nd
Y279	19	7	2023	Allaikhovsky Ulus	Yakutia	Eastern Siberia	71.2725	150.29	Anseriformes	Cygnus bewickii	Tundra swan	nd	nd
Y280	19	7	2023	Allaikhovsky Ulus	Yakutia	Eastern Siberia	71.2725	150.29	Anseriformes	Cygnus bewickii	Tundra swan	nd	nd
Y281	19	7	2023	Allaikhovsky Ulus	Yakutia	Eastern Siberia	71.2725	150.29	Anseriformes	Cygnus bewickii	Tundra swan	nd	nd
Y282	19	7	2023	Allaikhovsky Ulus	Yakutia	Eastern Siberia	71.2725	150.29	Anseriformes	Cygnus bewickii	Tundra swan	nd	nd
Y283	19	7	2023	Allaikhovsky Ulus	Yakutia	Eastern Siberia	71.2725	150.29	Anseriformes	Cygnus bewickii	Tundra swan	nd	nd
Y284	19	7	2023	Allaikhovsky Ulus	Yakutia	Eastern Siberia	71.2725	150.29	Anseriformes	Cygnus bewickii	Tundra swan	nd	nd
Y285	19	7	2023	Allaikhovsky Ulus	Yakutia	Eastern Siberia	71.2725	150.29	Anseriformes	Cygnus bewickii	Tundra swan	nd	nd
Y286	19	7	2023	Allaikhovsky Ulus	Yakutia	Eastern Siberia	71.2725	150.29	Anseriformes	Cygnus bewickii	Tundra swan	nd	nd
Y287	19	7	2023	Allaikhovsky Ulus	Yakutia	Eastern Siberia	71.2725	150.29	Anseriformes	Cygnus bewickii	Tundra swan	nd	nd
Y288	19	7	2023	Allaikhovsky Ulus	Yakutia	Eastern Siberia	71.2725	150.29	Anseriformes	Cygnus bewickii	Tundra swan	nd	nd
Y289	19	7	2023	Allaikhovsky Ulus	Yakutia	Eastern Siberia	71.2725	150.29	Anseriformes	Cygnus bewickii	Tundra swan	nd	nd
Y290	19	7	2023	Allaikhovsky Ulus	Yakutia	Eastern Siberia	71.2725	150.29	Anseriformes	Cygnus bewickii	Tundra swan	nd	nd
Y291	19	7	2023	Allaikhovsky Ulus	Yakutia	Eastern Siberia	71.2725	150.29	Anseriformes	Cygnus bewickii	Tundra swan	nd	nd
Y292	19	7	2023	Allaikhovsky Ulus	Yakutia	Eastern Siberia	71.2725	150.29	Anseriformes	Cygnus bewickii	Tundra swan	nd	nd
Y293	19	7	2023	Allaikhovsky Ulus	Yakutia	Eastern Siberia	71.2725	150.29	Anseriformes	Cygnus bewickii	Tundra swan	nd	nd
Y294	19	7	2023	Allaikhovsky Ulus	Yakutia	Eastern Siberia	71.2725	150.29	Anseriformes	Cygnus bewickii	Tundra swan	nd	nd
Y295	19	7	2023	Allaikhovsky Ulus	Yakutia	Eastern Siberia	71.2725	150.29	Anseriformes	Cygnus bewickii	Tundra swan	nd	nd
Y296	19	7	2023	Allaikhovsky Ulus	Yakutia	Eastern Siberia	71.2725	150.29	Anseriformes	Cygnus bewickii	Tundra swan	nd	nd
Y297	19	7	2023	Allaikhovsky Ulus	Yakutia	Eastern Siberia	71.2725	150.29	Anseriformes	Cygnus bewickii	Tundra swan	nd	nd
Y298	19	7	2023	Allaikhovsky Ulus	Yakutia	Eastern Siberia	71.2725	150.29	Anseriformes	Cygnus bewickii	Tundra swan	nd	nd
Y299	19	7	2023	Allaikhovsky Ulus	Yakutia	Eastern Siberia	71.2725	150.29	Anseriformes	Cygnus bewickii	Tundra swan	nd	nd
Y300	19	7	2023	Allaikhovsky Ulus	Yakutia	Eastern Siberia	71.2725	150.29	Anseriformes	Cygnus bewickii	Tundra swan	nd	nd
Y301	19	7	2023	Allaikhovsky Ulus	Yakutia	Eastern Siberia	71.2725	150.29	Anseriformes	Cygnus bewickii	Tundra swan	nd	nd
Y302	19	7	2023	Allaikhovsky Ulus	Yakutia	Eastern Siberia	71.2725	150.29	Anseriformes	Cygnus bewickii	Tundra swan	nd	nd
Y303	19	7	2023	Allaikhovsky Ulus	Yakutia	Eastern Siberia	71.2725	150.29	Anseriformes	Cygnus bewickii	Tundra swan	nd	nd
Y304	19	7	2023	Allaikhovsky Ulus	Yakutia	Eastern Siberia	71.2725	150.29	Anseriformes	Cygnus bewickii	Tundra swan	nd	nd
Y305	19	7	2023	Allaikhovsky Ulus	Yakutia	Eastern Siberia	71.2725	150.29	Anseriformes	Cygnus bewickii	Tundra swan	nd	nd
V114	5	9	2022	Aldan Ulus	Yakutia	Eastern Siberia	58.527	128.897	Anseriformes	Histrionicus histrionicus	Harlequin Duck	nd	nd
V115	5	9	2022	Aldan Ulus	Yakutia	Eastern Siberia	58.527	128.897	Anseriformes	Histrionicus histrionicus	Harlequin Duck	nd	nd
V116	5	9	2022	Aldan Ulus	Yakutia	Eastern Siberia	58.527	128.897	Anseriformes	Histrionicus histrionicus	Harlequin Duck	nd	nd
V120	8	9	2022	Aldan Ulus	Yakutia	Eastern Siberia	58.4969	129.25	Anseriformes	Histrionicus histrionicus	Harlequin Duck	nd	nd
2x	7	9	2019	Namsky Ulus	Yakutia	Eastern Siberia	63°23'25.42"С	129° 0'42.94"В	Anseriformes	Mareca penelope	Eurasian wigeon	n	nd
37x	7	9	2019	Namsky Ulus	Yakutia	Eastern Siberia	63°23'25.42"С	129° 0'42.94"В	Anseriformes	Mareca penelope	Eurasian wigeon	n	nd
71x	7	9	2019	Namsky Ulus	Yakutia	Eastern Siberia	63°23'25.42"С	129° 0'42.94"В	Anseriformes	Mareca penelope	Eurasian wigeon	n	nd
73x	20	9	2019	Namsky Ulus	Yakutia	Eastern Siberia	63°23'25.42"С	129° 0'42.94"В	Anseriformes	Mareca penelope	Eurasian wigeon	n	nd
74x	20	9	2019	Namsky Ulus	Yakutia	Eastern Siberia	63°23'25.42"С	129° 0'42.94"В	Anseriformes	Mareca penelope	Eurasian wigeon	n	nd
82x	7	9	2019	Namsky Ulus	Yakutia	Eastern Siberia	63°23'25.42"С	129° 0'42.94"В	Anseriformes	Mareca penelope	Eurasian wigeon	m	nd
85x	8	9	2019	Namsky Ulus	Yakutia	Eastern Siberia	63°23'25.42"С	129° 0'42.94"В	Anseriformes	Mareca penelope	Eurasian wigeon	n	nd
5	17	8	2019	Namsky Ulus	Yakutia	Eastern Siberia	63.362252	128.992868	Anseriformes	Mareca penelope	Eurasian wigeon	n	nd
6	17	8	2019	Namsky Ulus	Yakutia	Eastern Siberia	63.362252	128.992868	Anseriformes	Mareca penelope	Eurasian wigeon	n	nd
7	17	8	2019	Namsky Ulus	Yakutia	Eastern Siberia	63.362252	128.992868	Anseriformes	Mareca penelope	Eurasian wigeon	n	nd
8	17	8	2019	Namsky Ulus	Yakutia	Eastern Siberia	63.362252	128.992868	Anseriformes	Mareca penelope	Eurasian wigeon	n	nd
12	17	8	2019	Namsky Ulus	Yakutia	Eastern Siberia	63.362252	128.992868	Anseriformes	Mareca penelope	Eurasian wigeon	n	nd
15	17	8	2019	Namsky Ulus	Yakutia	Eastern Siberia	63.362252	128.992868	Anseriformes	Mareca penelope	Eurasian wigeon	n	nd
16	17	8	2019	Namsky Ulus	Yakutia	Eastern Siberia	63.362252	128.992868	Anseriformes	Mareca penelope	Eurasian wigeon	n	nd
22	17	8	2019	Namsky Ulus	Yakutia	Eastern Siberia	63.362252	128.992868	Anseriformes	Mareca penelope	Eurasian wigeon	n	nd
27	17	8	2019	Namsky Ulus	Yakutia	Eastern Siberia	63.362252	128.992868	Anseriformes	Mareca penelope	Eurasian wigeon	n	nd
14x	19	8	2019	Namsky Ulus	Yakutia	Eastern Siberia	63.362252	128.992868	Anseriformes	Mareca penelope	Eurasian wigeon	n	nd
15x	19	8	2019	Namsky Ulus	Yakutia	Eastern Siberia	63.362252	128.992868	Anseriformes	Mareca penelope	Eurasian wigeon	n	nd
16x	19	8	2019	Namsky Ulus	Yakutia	Eastern Siberia	63.362252	128.992868	Anseriformes	Mareca penelope	Eurasian wigeon	n	nd
17x	19	8	2019	Namsky Ulus	Yakutia	Eastern Siberia	63.362252	128.992868	Anseriformes	Mareca penelope	Eurasian wigeon	n	nd
18x	19	8	2019	Namsky Ulus	Yakutia	Eastern Siberia	63.362252	128.992868	Anseriformes	Mareca penelope	Eurasian wigeon	n	nd
19x	19	8	2019	Namsky Ulus	Yakutia	Eastern Siberia	63.362252	128.992868	Anseriformes	Mareca penelope	Eurasian wigeon	n	nd
20x	19	8	2019	Namsky Ulus	Yakutia	Eastern Siberia	63.362252	128.992868	Anseriformes	Mareca penelope	Eurasian wigeon	n	nd
21x	19	8	2019	Namsky Ulus	Yakutia	Eastern Siberia	63.362252	128.992868	Anseriformes	Mareca penelope	Eurasian wigeon	n	nd
22x	19	8	2019	Namsky Ulus	Yakutia	Eastern Siberia	63.362252	128.992868	Anseriformes	Mareca penelope	Eurasian wigeon	n	nd
23x	19	8	2019	Namsky Ulus	Yakutia	Eastern Siberia	63.362252	128.992868	Anseriformes	Mareca penelope	Eurasian wigeon	n	nd
24x	19	8	2019	Namsky Ulus	Yakutia	Eastern Siberia	63.362252	128.992868	Anseriformes	Mareca penelope	Eurasian wigeon	n	nd
25x	19	8	2019	Namsky Ulus	Yakutia	Eastern Siberia	63.362252	128.992868	Anseriformes	Mareca penelope	Eurasian wigeon	n	nd
31x	19	8	2019	Namsky Ulus	Yakutia	Eastern Siberia	63.362252	128.992868	Anseriformes	Mareca penelope	Eurasian wigeon	n	nd
32x	19	8	2019	Namsky Ulus	Yakutia	Eastern Siberia	63.362252	128.992868	Anseriformes	Mareca penelope	Eurasian wigeon	n	nd
33x	19	8	2019	Namsky Ulus	Yakutia	Eastern Siberia	63.362252	128.992868	Anseriformes	Mareca penelope	Eurasian wigeon	n	nd
45x	20	8	2019	Namsky Ulus	Yakutia	Eastern Siberia	63.362252	128.992868	Anseriformes	Mareca penelope	Eurasian wigeon	n	nd
46x	20	8	2019	Namsky Ulus	Yakutia	Eastern Siberia	63.362252	128.992868	Anseriformes	Mareca penelope	Eurasian wigeon	n	nd
47x	20	8	2019	Namsky Ulus	Yakutia	Eastern Siberia	63.362252	128.992868	Anseriformes	Mareca penelope	Eurasian wigeon	n	nd
48x	20	8	2019	Namsky Ulus	Yakutia	Eastern Siberia	63.362252	128.992868	Anseriformes	Mareca penelope	Eurasian wigeon	n	nd
49x	20	8	2019	Namsky Ulus	Yakutia	Eastern Siberia	63.362252	128.992868	Anseriformes	Mareca penelope	Eurasian wigeon	n	nd
50x	20	8	2019	Namsky Ulus	Yakutia	Eastern Siberia	63.362252	128.992868	Anseriformes	Mareca penelope	Eurasian wigeon	n	nd
51x	20	8	2019	Namsky Ulus	Yakutia	Eastern Siberia	63.362252	128.992868	Anseriformes	Mareca penelope	Eurasian wigeon	n	nd
52x	20	8	2019	Namsky Ulus	Yakutia	Eastern Siberia	63.362252	128.992868	Anseriformes	Mareca penelope	Eurasian wigeon	n	nd
53x	20	8	2019	Namsky Ulus	Yakutia	Eastern Siberia	63.362252	128.992868	Anseriformes	Mareca penelope	Eurasian wigeon	n	nd
54x	20	8	2019	Namsky Ulus	Yakutia	Eastern Siberia	63.362252	128.992868	Anseriformes	Mareca penelope	Eurasian wigeon	n	nd
55x	20	8	2019	Namsky Ulus	Yakutia	Eastern Siberia	63.362252	128.992868	Anseriformes	Mareca penelope	Eurasian wigeon	n	nd
56x	20	8	2019	Namsky Ulus	Yakutia	Eastern Siberia	63.362252	128.992868	Anseriformes	Mareca penelope	Eurasian wigeon	n	nd
16	nd	5	2019	Namsky Ulus	Yakutia	Eastern Siberia	63.362252	128.992868	Anseriformes	Mareca penelope	Eurasian wigeon	n	nd
17	nd	5	2019	Namsky Ulus	Yakutia	Eastern Siberia	63.362252	128.992868	Anseriformes	Mareca penelope	Eurasian wigeon	n	nd
35	22	5	2019	Namsky Ulus	Yakutia	Eastern Siberia	63.362252	128.992868	Anseriformes	Mareca penelope	Eurasian wigeon	n	nd
36	23	5	2019	Namsky Ulus	Yakutia	Eastern Siberia	63.362252	128.992868	Anseriformes	Mareca penelope	Eurasian wigeon	n	nd
47	nd	5	2019	Namsky Ulus	Yakutia	Eastern Siberia	63.362252	128.992868	Anseriformes	Mareca penelope	Eurasian wigeon	n	nd
55	23	5	2019	Namsky Ulus	Yakutia	Eastern Siberia	63.362252	128.992868	Anseriformes	Mareca penelope	Eurasian wigeon	n	nd
73	14	5	2019	Ust-Aldan Ulus	Yakutia	Eastern Siberia	63.2476	132.095	Anseriformes	Mareca penelope	Eurasian wigeon	n	nd
82	22	5	2019	Namsky Ulus	Yakutia	Eastern Siberia	63.362252	128.992868	Anseriformes	Mareca penelope	Eurasian wigeon	n	nd
103	27	5	2019	Namsky Ulus	Yakutia	Eastern Siberia	63.362252	128.992868	Anseriformes	Mareca penelope	Eurasian wigeon	m	nd
109	22	5	2019	Namsky Ulus	Yakutia	Eastern Siberia	63.362252	128.992868	Anseriformes	Mareca penelope	Eurasian wigeon	m	nd
113	23	5	2019	Namsky Ulus	Yakutia	Eastern Siberia	63.362252	128.992868	Anseriformes	Mareca penelope	Eurasian wigeon	n	nd
142	23	5	2019	Namsky Ulus	Yakutia	Eastern Siberia	63.362252	128.992868	Anseriformes	Mareca penelope	Eurasian wigeon	n	nd
144	14	5	2019	Namsky Ulus	Yakutia	Eastern Siberia	63.362252	128.992868	Anseriformes	Mareca penelope	Eurasian wigeon	n	nd
151	nd	5	2019	Namsky Ulus	Yakutia	Eastern Siberia	63.362252	128.992868	Anseriformes	Mareca penelope	Eurasian wigeon	n	nd
91.	21	8	2018	Namsky Ulus	Yakutia	Eastern Siberia	63.365001	128.901055	Anseriformes	Mergellus albellus	Smew	m	nd
92.	21	8	2018	Namsky Ulus	Yakutia	Eastern Siberia	63.365001	128.901055	Anseriformes	Mergellus albellus	Smew	m	nd
93.	21	8	2018	Namsky Ulus	Yakutia	Eastern Siberia	63.365001	128.901055	Anseriformes	Mergellus albellus	Smew	m	nd
56	28	8	2021	Ust-Aldan Ulus	Yakutia	Eastern Siberia	63.2476	132.095	Anseriformes	Mergellus albellus	Smew	nd	nd
57	28	8	2021	Ust-Aldan Ulus	Yakutia	Eastern Siberia	63.2476	132.095	Anseriformes	Mergellus albellus	Smew	nd	nd
*63	15	8	2021	Namsky Ulus	Yakutia	Eastern Siberia	63.362252	128.992868	Anseriformes	Mergellus albellus	Smew	nd	nd
ОП - 30	7	9	2023	Tomponsky Ulus	Yakutia	Eastern Siberia	61.878065	135.526455	Anseriformes	Mergus merganser	Common Merganser	nd	nd
ОП - 31	14	9	2023	Tomponsky Ulus	Yakutia	Eastern Siberia	61.878065	135.526455	Anseriformes	Mergus merganser	Common Merganser	nd	nd
163	15	8	2020	Namsky Ulus	Yakutia	Eastern Siberia	63.362437	128.988625	Anseriformes	Mergus serrator	Red-breasted Merganser	nd	nd
178	15	8	2020	Namsky Ulus	Yakutia	Eastern Siberia	63.362437	128.988625	Anseriformes	Mergus serrator	Red-breasted Merganser	f	nd
32.	20	8	2018	Namsky Ulus	Yakutia	Eastern Siberia	63.365001	128.901055	Anseriformes	Mergus serrator	Red-breasted Merganser	m	nd
33.	20	8	2018	Namsky Ulus	Yakutia	Eastern Siberia	63.365001	128.901055	Anseriformes	Mergus serrator	Red-breasted Merganser	f	nd
ОП - 82	30	9	2023	Tomponsky Ulus	Yakutia	Eastern Siberia	61.878065	135.526455	Anseriformes	Mergus serrator	Red-breasted Merganser	nd	nd
К-23	19	8	2023	Namsky Ulus	Yakutia	Eastern Siberia	62.79408334555165	128.9514951392275	Anseriformes	Mergus serrator	Red-breasted Merganser	nd	nd
К-27	19	8	2023	Namsky Ulus	Yakutia	Eastern Siberia	62.79408334555165	128.9514951392275	Anseriformes	Mergus serrator	Red-breasted Merganser	nd	nd
К-81	20	8	2023	Namsky Ulus	Yakutia	Eastern Siberia	63.067668728677425	128.4464617268219	Anseriformes	Mergus serrator	Red-breasted Merganser	nd	nd
44x	20	8	2019	Namsky Ulus	Yakutia	Eastern Siberia	63.067668728677425	128.4464617268219	Anseriformes	Sibirionetta formosa	Baikal Teal	n	nd
Y20	2	6	2023	Allaikhovsky Ulus	Yakutia	Eastern Siberia	71.2725	150.29	Anseriformes	Somateria fischeri	Spectacled eider	f	nd
Y21	2	6	2023	Allaikhovsky Ulus	Yakutia	Eastern Siberia	71.2725	150.29	Anseriformes	Somateria fischeri	Spectacled eider	m	nd
Y23	4	6	2023	Allaikhovsky Ulus	Yakutia	Eastern Siberia	71.2725	150.29	Anseriformes	Somateria fischeri	Spectacled eider	m	nd
Y24	4	6	2023	Allaikhovsky Ulus	Yakutia	Eastern Siberia	71.2725	150.29	Anseriformes	Somateria fischeri	Spectacled eider	f	nd
Y30	4	6	2023	Allaikhovsky Ulus	Yakutia	Eastern Siberia	71.2725	150.29	Anseriformes	Somateria fischeri	Spectacled eider	nd	nd
Y35	4	6	2023	Allaikhovsky Ulus	Yakutia	Eastern Siberia	71.2725	150.29	Anseriformes	Somateria fischeri	Spectacled eider	nd	nd
Y36	4	6	2023	Allaikhovsky Ulus	Yakutia	Eastern Siberia	71.2725	150.29	Anseriformes	Somateria fischeri	Spectacled eider	f	nd
Y37	7	6	2023	Allaikhovsky Ulus	Yakutia	Eastern Siberia	71.2725	150.29	Anseriformes	Somateria fischeri	Spectacled eider	nd	nd
Y38	7	6	2023	Allaikhovsky Ulus	Yakutia	Eastern Siberia	71.2725	150.29	Anseriformes	Somateria fischeri	Spectacled eider	nd	nd
Y39	7	6	2023	Allaikhovsky Ulus	Yakutia	Eastern Siberia	71.2725	150.29	Anseriformes	Somateria fischeri	Spectacled eider	nd	nd
Y42	7	6	2023	Allaikhovsky Ulus	Yakutia	Eastern Siberia	71.2725	150.29	Anseriformes	Somateria fischeri	Spectacled eider	f	nd
Y43	10	6	2023	Allaikhovsky Ulus	Yakutia	Eastern Siberia	71.2725	150.29	Anseriformes	Somateria fischeri	Spectacled eider	f	nd
Y44	10	6	2023	Allaikhovsky Ulus	Yakutia	Eastern Siberia	71.2725	150.29	Anseriformes	Somateria fischeri	Spectacled eider	f	nd
Y45	10	6	2023	Allaikhovsky Ulus	Yakutia	Eastern Siberia	71.2725	150.29	Anseriformes	Somateria fischeri	Spectacled eider	m	nd
Y46	10	6	2023	Allaikhovsky Ulus	Yakutia	Eastern Siberia	71.2725	150.29	Anseriformes	Somateria fischeri	Spectacled eider	m	nd
Y47	10	6	2023	Allaikhovsky Ulus	Yakutia	Eastern Siberia	71.2725	150.29	Anseriformes	Somateria fischeri	Spectacled eider	f	nd
Y54	19	6	2023	Allaikhovsky Ulus	Yakutia	Eastern Siberia	71.2725	150.29	Anseriformes	Somateria fischeri	Spectacled eider	f	nd
Y58	23	26	2023	Allaikhovsky Ulus	Yakutia	Eastern Siberia	71.2625	150.296	Anseriformes	Somateria fischeri	Spectacled eider	nd	nd
Y59	23	6	2023	Allaikhovsky Ulus	Yakutia	Eastern Siberia	71.2625	150.296	Anseriformes	Somateria fischeri	Spectacled eider	nd	nd
Y60	23	6	2023	Allaikhovsky Ulus	Yakutia	Eastern Siberia	71.2625	150.296	Anseriformes	Somateria fischeri	Spectacled eider	nd	nd
Y101	26	6	2023	Allaikhovsky Ulus	Yakutia	Eastern Siberia	71.4176	150.77	Anseriformes	Somateria fischeri	Spectacled eider	m	nd
Y102	26	6	2023	Allaikhovsky Ulus	Yakutia	Eastern Siberia	71.3172	150.352	Anseriformes	Somateria fischeri	Spectacled eider	f	nd
Y103	26	6	2023	Allaikhovsky Ulus	Yakutia	Eastern Siberia	71.3172	150.352	Anseriformes	Somateria fischeri	Spectacled eider	f	nd
Y104	1	7	2023	Allaikhovsky Ulus	Yakutia	Eastern Siberia	71.2725	150.29	Anseriformes	Somateria fischeri	Spectacled eider	f	nd
Y105	30	6	2023	Allaikhovsky Ulus	Yakutia	Eastern Siberia	71.2725	150.29	Anseriformes	Somateria fischeri	Spectacled eider	f	nd
Y106	30	6	2023	Allaikhovsky Ulus	Yakutia	Eastern Siberia	71.2725	150.29	Anseriformes	Somateria fischeri	Spectacled eider	m	nd
Y107	30	6	2023	Allaikhovsky Ulus	Yakutia	Eastern Siberia	71.2725	150.29	Anseriformes	Somateria fischeri	Spectacled eider	nd	nd
Y112	5	7	2023	Allaikhovsky Ulus	Yakutia	Eastern Siberia	71.2725	150.29	Anseriformes	Somateria fischeri	Spectacled eider	f	nd
Y114	7	7	2023	Allaikhovsky Ulus	Yakutia	Eastern Siberia	71.2725	150.29	Anseriformes	Somateria fischeri	Spectacled eider	f	nd
Y116	9	7	2023	Allaikhovsky Ulus	Yakutia	Eastern Siberia	71.2725	150.29	Anseriformes	Somateria fischeri	Spectacled eider	f	nd
Y117	10	7	2023	Allaikhovsky Ulus	Yakutia	Eastern Siberia	71.2725	150.29	Anseriformes	Somateria fischeri	Spectacled eider	f	nd
Y118	11	7	2023	Allaikhovsky Ulus	Yakutia	Eastern Siberia	71.2725	150.29	Anseriformes	Somateria fischeri	Spectacled eider	f	nd
Y258	14	7	2023	Allaikhovsky Ulus	Yakutia	Eastern Siberia	71.2725	150.29	Anseriformes	Somateria fischeri	Spectacled eider	f	nd
Y259	15	7	2023	Allaikhovsky Ulus	Yakutia	Eastern Siberia	71.2725	150.29	Anseriformes	Somateria fischeri	Spectacled eider	f	nd
Y260	16	7	2023	Allaikhovsky Ulus	Yakutia	Eastern Siberia	71.2725	150.29	Anseriformes	Somateria fischeri	Spectacled eider	f	nd
Y261	16	7	2023	Allaikhovsky Ulus	Yakutia	Eastern Siberia	71.2725	150.29	Anseriformes	Somateria fischeri	Spectacled eider	f	nd
Y262	16	7	2023	Allaikhovsky Ulus	Yakutia	Eastern Siberia	71.2725	150.29	Anseriformes	Somateria fischeri	Spectacled eider	f	nd
Y263	17	7	2023	Allaikhovsky Ulus	Yakutia	Eastern Siberia	71.2725	150.29	Anseriformes	Somateria fischeri	Spectacled eider	f	nd
Y264	17	7	2023	Allaikhovsky Ulus	Yakutia	Eastern Siberia	71.2725	150.29	Anseriformes	Somateria fischeri	Spectacled eider	f	nd
Y265	17	7	2023	Allaikhovsky Ulus	Yakutia	Eastern Siberia	71.2725	150.29	Anseriformes	Somateria fischeri	Spectacled eider	f	nd
Y266	17	7	2023	Allaikhovsky Ulus	Yakutia	Eastern Siberia	71.2725	150.29	Anseriformes	Somateria fischeri	Spectacled eider	f	nd
V46	15	8	2022	Suntarsky Ulus	Yakutia	Eastern Siberia	62.19	116,4 - 117,5	Anseriformes	Anas platyrhynchos	Mallard	nd	nd	H4N6	A/MallardxNorthern_pintail_hybrid/Yakutia/V46/2022	EPI_ISL_19212538
Y15	26	5	2023	Allaikhovsky Ulus	Yakutia	Eastern Siberia	71.2725	150.29	Charadriiformes	Larus vegae	Vega gull	nd	nd
Y267	18	7	2023	Allaikhovsky Ulus	Yakutia	Eastern Siberia	71.2725	150.29	Charadriiformes	Calidris acuminata	Sharp-tailed sandpiper	f	nd
Y268	18	7	2023	Allaikhovsky Ulus	Yakutia	Eastern Siberia	71.2725	150.29	Charadriiformes	Calidris acuminata	Sharp-tailed sandpiper	f	nd
Y53	16	6	2023	Allaikhovsky Ulus	Yakutia	Eastern Siberia	71.2725	150.29	Charadriiformes	Calidris melanotos	Pectoral sandpiper	nd	nd
Y119	13	7	2023	Allaikhovsky Ulus	Yakutia	Eastern Siberia	71.2725	150.29	Charadriiformes	Calidris temminckii	Temminck's stint	nd	nd
Y120	13	7	2023	Allaikhovsky Ulus	Yakutia	Eastern Siberia	71.2725	150.29	Charadriiformes	Calidris temminckii	Temminck's stint	nd	nd
*70	15	8	2021	Namsky Ulus	Yakutia	Eastern Siberia	63.362252	128.992868	Charadriiformes	Chlidonias leucopterus	White-winged tern	nd	nd
*71	15	8	2021	Namsky Ulus	Yakutia	Eastern Siberia	63.362252	128.992868	Charadriiformes	Chlidonias leucopterus	White-winged tern	nd	nd
*72	15	8	2021	Namsky Ulus	Yakutia	Eastern Siberia	63.362252	128.992868	Charadriiformes	Chlidonias leucopterus	White-winged tern	nd	nd
*73	15	8	2021	Namsky Ulus	Yakutia	Eastern Siberia	63.362252	128.992868	Charadriiformes	Chlidonias leucopterus	White-winged tern	nd	nd
14	15	5	2019	Ust-Aldan Ulus	Yakutia	Eastern Siberia	63.2476	132.095	Charadriiformes	Gallinago gallinago	common snipe	n	nd
4	30	7	2021	Suntarsky Ulus	Yakutia	Eastern Siberia	62.8118	115.328	Charadriiformes	Gallinago stenura	Pin-tailed snipe	nd	nd
37x	19	8	2019	Namsky Ulus	Yakutia	Eastern Siberia	63.067668728677425	128.4464617268219	Charadriiformes	Larus vegae	Vega Gull	n	nd
8	12	9	2020	Namsky Ulus	Yakutia	Eastern Siberia	63.067668728677425	128.4464617268219	Charadriiformes	Larus argentatus	European Herring Gull	nd	nd
9	12	9	2020	Namsky Ulus	Yakutia	Eastern Siberia	63.067668728677425	128.4464617268219	Charadriiformes	Larus argentatus	European Herring Gull	nd	nd
К-31	19	8	2023	Namsky Ulus	Yakutia	Eastern Siberia	62.79408334555165	128.9514951392275	Charadriiformes	Larus argentatus	European herring gull	nd	nd
К-32	19	8	2023	Namsky Ulus	Yakutia	Eastern Siberia	62.79408334555165	128.9514951392275	Charadriiformes	Larus argentatus	European herring gull	nd	nd
64x	7	9	2019	Namsky Ulus	Yakutia	Eastern Siberia	63°23'25.42"С	129° 0'42.94"В	Charadriiformes	Larus canus	Common gull	n	nd
4.	19	8	2018	Namsky Ulus	Yakutia	Eastern Siberia	63.365001	128.901055	Charadriiformes	Larus canus	Common gull	m	nd
5.	20	8	2018	Namsky Ulus	Yakutia	Eastern Siberia	63.365001	128.901055	Charadriiformes	Larus canus	Common gull	m	nd
23.	20	8	2018	Namsky Ulus	Yakutia	Eastern Siberia	63.365001	128.901055	Charadriiformes	Larus canus	Common gull	f	nd
29.	20	8	2018	Namsky Ulus	Yakutia	Eastern Siberia	63.365001	128.901055	Charadriiformes	Larus canus	Common gull	m	ad
30.	20	8	2018	Namsky Ulus	Yakutia	Eastern Siberia	63.365001	128.901055	Charadriiformes	Larus canus	Common gull	m	ad
31.	20	8	2018	Namsky Ulus	Yakutia	Eastern Siberia	63.365001	128.901055	Charadriiformes	Larus canus	Common gull	m	juv
76.	21	8	2018	Namsky Ulus	Yakutia	Eastern Siberia	63.365001	128.901055	Charadriiformes	Larus canus	Common gull	m	nd
*10	13	8	2021	Namsky Ulus	Yakutia	Eastern Siberia	63.362252	128.992868	Charadriiformes	Larus canus	Common Gull	nd	nd
*81	15	8	2021	Namsky Ulus	Yakutia	Eastern Siberia	63.362252	128.992868	Charadriiformes	Larus canus	Common Gull	nd	nd
Y55	19	6	2023	Allaikhovsky Ulus	Yakutia	Eastern Siberia	71.2725	150.29	Charadriiformes	Larus hyperboreus	Glaucous gull	nd	nd
82x	20	8	2019	Namsky Ulus	Yakutia	Eastern Siberia	63.067668728677425	128.4464617268219	Charadriiformes	Larus ridibundus	Black-headed Gull	n	n
83x	20	8	2019	Namsky Ulus	Yakutia	Eastern Siberia	63.067668728677425	128.4464617268219	Charadriiformes	Larus ridibundus	Black-headed Gull	n	n
84x	20	8	2019	Namsky Ulus	Yakutia	Eastern Siberia	63.067668728677425	128.4464617268219	Charadriiformes	Larus ridibundus	Black-headed Gull	n	n
85x	20	8	2019	Namsky Ulus	Yakutia	Eastern Siberia	63.067668728677425	128.4464617268219	Charadriiformes	Larus ridibundus	Black-headed Gull	n	n
Bo25	20	8	2022	Kobyaysky Ulus	Yakutia	Eastern Siberia	63.434109°	128.481752°	Charadriiformes	Larus ridibundus	Black-headed Gull	nd	nd
V101	24	8	2022	Khangallassky Ulus	Yakutia	Eastern Siberia	61.51	128.95	Charadriiformes	Larus ridibundus	Black-headed Gull	nd	nd
V102	24	8	2022	Khangallassky Ulus	Yakutia	Eastern Siberia	61.51	128.95	Charadriiformes	Larus ridibundus	Black-headed Gull	nd	nd
10	1	8	2021	Suntarsky Ulus	Yakutia	Eastern Siberia	62.0992	117.565	Charadriiformes	Larus ridibundus	Black-headed Gull	nd	nd
*75	15	8	2021	Namsky Ulus	Yakutia	Eastern Siberia	63.362252	128.992868	Charadriiformes	Larus ridibundus	Black-headed Gull	nd	nd
*76	15	8	2021	Namsky Ulus	Yakutia	Eastern Siberia	63.362252	128.992868	Charadriiformes	Larus ridibundus	Black-headed Gull	nd	nd
*77	15	8	2021	Namsky Ulus	Yakutia	Eastern Siberia	63.362252	128.992868	Charadriiformes	Larus ridibundus	Black-headed Gull	nd	nd
*78	15	8	2021	Namsky Ulus	Yakutia	Eastern Siberia	63.362252	128.992868	Charadriiformes	Larus ridibundus	Black-headed Gull	nd	nd
*79	15	8	2021	Namsky Ulus	Yakutia	Eastern Siberia	63.362252	128.992868	Charadriiformes	Larus ridibundus	Black-headed Gull	nd	nd
60.	21	8	2018	Namsky Ulus	Yakutia	Eastern Siberia	63.365001	128.901055	Charadriiformes	Larus vegae	Vega Gull	f	nd
88.	21	8	2018	Namsky Ulus	Yakutia	Eastern Siberia	63.365001	128.901055	Charadriiformes	Larus vegae	Vega Gull	m	nd
Y115	8	7	2023	Allaikhovsky Ulus	Yakutia	Eastern Siberia	71.2725	150.29	Charadriiformes	Phalaropus fulicarius	Red phalarope	nd	nd
110	17	5	2019	Namsky Ulus	Yakutia	Eastern Siberia	63.067668728677425	128.4464617268219	Charadriiformes	Pluvialis squatarola	grey plover	n	nd
66	15	8	2020	Namsky Ulus	Yakutia	Eastern Siberia	63.362252	128.992868	Charadriiformes	Sterna hirundo	Common Tern	nd	nd
86x	20	8	2019	Namsky Ulus	Yakutia	Eastern Siberia	63.067668728677425	128.4464617268219	Charadriiformes	Sterna hirundo	Common tern	n	nd
27.	20	8	2018	Namsky Ulus	Yakutia	Eastern Siberia	63.365001	128.901055	Charadriiformes	Sterna hirundo	Common Tern	m	nd
28.	20	8	2018	Namsky Ulus	Yakutia	Eastern Siberia	63.365001	128.901055	Charadriiformes	Sterna hirundo	Common Tern	m	nd
34.	20	8	2018	Namsky Ulus	Yakutia	Eastern Siberia	63.365001	128.901055	Charadriiformes	Sterna hirundo	Common Tern	f	nd
35.	20	8	2018	Namsky Ulus	Yakutia	Eastern Siberia	63.365001	128.901055	Charadriiformes	Sterna hirundo	Common Tern	m	nd
75.	21	8	2018	Namsky Ulus	Yakutia	Eastern Siberia	63.365001	128.901055	Charadriiformes	Sterna hirundo	Common Tern	m	nd
К-108	31	8	2023	Namsky Ulus	Yakutia	Eastern Siberia	63.067668728677425	128.4464617268219	Charadriiformes	Sterna hirundo	Common Tern	nd	nd
К-109	31	8	2023	Namsky Ulus	Yakutia	Eastern Siberia	63.067668728677425	128.4464617268219	Charadriiformes	Sterna hirundo	Common Tern	nd	nd
К-110	31	8	2023	Namsky Ulus	Yakutia	Eastern Siberia	63.067668728677425	128.4464617268219	Charadriiformes	Sterna hirundo	Common Tern	nd	nd
Bo26	20	8	2022	Kobyaysky Ulus	Yakutia	Eastern Siberia	63.434109°	128.481752°	Charadriiformes	Sterna hirundo	Common Tern	nd	nd
*11	13	8	2021	Namsky Ulus	Yakutia	Eastern Siberia	63.362252	128.992868	Charadriiformes	Sterna hirundo	Common Tern	nd	nd
*68	15	8	2021	Namsky Ulus	Yakutia	Eastern Siberia	63.362252	128.992868	Charadriiformes	Sterna hirundo	Common Tern	nd	nd
*69	15	8	2021	Namsky Ulus	Yakutia	Eastern Siberia	63.362252	128.992868	Charadriiformes	Sterna hirundo	Common Tern	nd	nd
114	19	5	2019	Namsky Ulus	Yakutia	Eastern Siberia	63.067668728677425	128.4464617268219	Charadriiformes	Tringa glareola	wood sandpiper	n	nd
70.	21	8	2018	Namsky Ulus	Yakutia	Eastern Siberia	63.365001	128.901055	Charadriiformes	Tringa nebularia	Greenshank	m	nd
71.	21	8	2018	Namsky Ulus	Yakutia	Eastern Siberia	63.365001	128.901055	Charadriiformes	Tringa ochropus	Green Sandpiper	m	nd
87x	20	8	2019	Namsky Ulus	Yakutia	Eastern Siberia	63.067668728677425	128.4464617268219	Charadriiformes	Tringa stagnatilis	marsh sandpiper	n	nd
88x	20	8	2019	Namsky Ulus	Yakutia	Eastern Siberia	63.067668728677425	128.4464617268219	Charadriiformes	Tringa stagnatilis	marsh sandpiper	n	nd
89x	20	8	2019	Namsky Ulus	Yakutia	Eastern Siberia	63.067668728677425	128.4464617268219	Charadriiformes	Tringa stagnatilis	marsh sandpiper	n	nd
90x	20	8	2019	Namsky Ulus	Yakutia	Eastern Siberia	63.067668728677425	128.4464617268219	Charadriiformes	Tringa stagnatilis	marsh sandpiper	n	nd
53	19	5	2019	Namsky Ulus	Yakutia	Eastern Siberia	63.067668728677425	128.4464617268219	Charadriiformes	Tringa stagnatilis	marsh sandpiper	n	nd
65	19	5	2019	Namsky Ulus	Yakutia	Eastern Siberia	63.067668728677425	128.4464617268219	Charadriiformes	Tringa stagnatilis	marsh sandpiper	n	nd
72	19	5	2019	Namsky Ulus	Yakutia	Eastern Siberia	63.067668728677425	128.4464617268219	Charadriiformes	Tringa stagnatilis	marsh sandpiper	n	nd
101	19	5	2019	Namsky Ulus	Yakutia	Eastern Siberia	63.067668728677425	128.4464617268219	Charadriiformes	Tringa stagnatilis	marsh sandpiper	n	nd
112	19	5	2019	Namsky Ulus	Yakutia	Eastern Siberia	63.067668728677425	128.4464617268219	Charadriiformes	Tringa stagnatilis	marsh sandpiper	n	nd
132	19	5	2019	Namsky Ulus	Yakutia	Eastern Siberia	63.067668728677425	128.4464617268219	Charadriiformes	Tringa stagnatilis	marsh sandpiper	n	nd
*74	15	8	2021	Namsky Ulus	Yakutia	Eastern Siberia	63.362252	128.992868	Charadriiformes	Vanellus vanellus	Northern Lapwing	nd	nd
86	9	5	2019	Namsky Ulus	Yakutia	Eastern Siberia	63.067668728677425	128.4464617268219	Galliformes	Bonasa bonasia	hazel grouse	n	nd
93	19	5	2019	Namsky Ulus	Yakutia	Eastern Siberia	63.067668728677425	128.4464617268219	Galliformes	Bonasa bonasia	hazel grouse	n	nd
89.	21	8	2018	Namsky Ulus	Yakutia	Eastern Siberia	63.365001	128.901055	Galliformes	Bonasa bonasia	Hazel grouse	m	nd
90.	21	8	2018	Namsky Ulus	Yakutia	Eastern Siberia	63.365001	128.901055	Galliformes	Bonasa bonasia	Hazel grouse	m	nd
Y16	26	5	2023	Allaikhovsky Ulus	Yakutia	Eastern Siberia	71.2725	150.29	Galliformes	Lagopus lagopus	Willow ptarmigan	f	nd
Y17	26	5	2023	Allaikhovsky Ulus	Yakutia	Eastern Siberia	71.2725	150.29	Galliformes	Lagopus lagopus	Willow ptarmigan	f	nd
Y18	28	5	2023	Allaikhovsky Ulus	Yakutia	Eastern Siberia	71.2725	150.29	Galliformes	Lagopus lagopus	Willow ptarmigan	m	nd
Y19	28	5	2023	Allaikhovsky Ulus	Yakutia	Eastern Siberia	71.2725	150.29	Galliformes	Lagopus lagopus	Willow ptarmigan	nd	nd
Y22	2	6	2023	Allaikhovsky Ulus	Yakutia	Eastern Siberia	71.2725	150.29	Galliformes	Lagopus lagopus	Willow ptarmigan	m	nd
Y48	10	6	2023	Allaikhovsky Ulus	Yakutia	Eastern Siberia	71.2725	150.29	Galliformes	Lagopus lagopus	Willow ptarmigan	m	nd
Y50	13	6	2023	Allaikhovsky Ulus	Yakutia	Eastern Siberia	71.2725	150.29	Galliformes	Lagopus lagopus	Willow ptarmigan	m	nd
Y51	14	6	2023	Allaikhovsky Ulus	Yakutia	Eastern Siberia	71.2725	150.29	Galliformes	Lagopus lagopus	Willow ptarmigan	f	nd
135	15	8	2020	Namsky Ulus	Yakutia	Eastern Siberia	63.362437	128.988625	Galliformes	Lyrurus tetrix	Black Grouse	f	nd
136	15	8	2020	Namsky Ulus	Yakutia	Eastern Siberia	63.362437	128.988625	Galliformes	Lyrurus tetrix	Black Grouse	f	nd
УА - 33	3	9	2023	Ust-Aldan Ulus	Yakutia	Eastern Siberia	63.225342	132.131722	Galliformes	Tetrastes bonasia	Hazel grouse	nd	nd
УА - 34	3	9	2023	Ust-Aldan Ulus	Yakutia	Eastern Siberia	63.225342	132.131722	Galliformes	Tetrastes bonasia	Hazel grouse	nd	nd
ОП - 87	4	9	2023	Tomponsky Ulus	Yakutia	Eastern Siberia	61.878065	135.526455	Galliformes	Tetrastes bonasia	Hazel grouse	nd	nd
Y49	12	6	2023	Allaikhovsky Ulus	Yakutia	Eastern Siberia	71.2725	150.29	Gaviiformes	Gavia arctica	Black-throated loon	f	nd
ДЖ	17	9	2021	Gorny Ulus	Yakutia	Eastern Siberia	62.112824°	126.708726°	Gruiformes	Antigone vipio	White-naped crane	nd	nd
Ya-114	19	9	2023	Yakutsk	Yakutia	Eastern Siberia	62.0392	129.808	Gruiformes	Fulica atra	Coot	f	nd
87x	8	9	2019	Namsky Ulus	Yakutia	Eastern Siberia	63°23'25.42"С	129° 0'42.94"В	Gruiformes	Rallus aquaticus	water rail	n	nd
55	27	8	2021	Ust-Aldan Ulus	Yakutia	Eastern Siberia	63.2476	132.095	Gruiformes	Rallus indicus	Brown-cheeked rail	nd	nd
Y11	4	5	2022	Yakutsk	Yakutia	Eastern Siberia	62.0392	129.808	Passeriformes	Corvus corone	carrion crow	nd	nd
30x	19	8	2019	Namsky Ulus	Yakutia	Eastern Siberia	63.362252	128.992868	Pelecaniformes	Ardea cinerea	Grey Heron	n	nd
65	15	8	2020	Namsky Ulus	Yakutia	Eastern Siberia	63.362252	128.992868	Pelecaniformes	Ardea cinerea	Grey Heron	nd	nd
ОП - 32	14	9	2023	Tomponsky Ulus	Yakutia	Eastern Siberia	61.878065	135.526455	Podicipediformes	Podiceps grisegena	Red-necked grebe	nd	nd
ОП - 33	14	9	2023	Tomponsky Ulus	Yakutia	Eastern Siberia	61.878065	135.526455	Podicipediformes	Podiceps grisegena	Red-necked grebe	nd	nd
ОП - 34	14	9	2023	Tomponsky Ulus	Yakutia	Eastern Siberia	61.878065	135.526455	Podicipediformes	Podiceps grisegena	Red-necked grebe	nd	nd
ОП - 35	14	9	2023	Tomponsky Ulus	Yakutia	Eastern Siberia	61.878065	135.526455	Podicipediformes	Podiceps grisegena	Red-necked grebe	nd	nd
ОП - 36	14	9	2023	Tomponsky Ulus	Yakutia	Eastern Siberia	61.878065	135.526455	Podicipediformes	Podiceps grisegena	Red-necked grebe	nd	nd
ОП - 37	14	9	2023	Tomponsky Ulus	Yakutia	Eastern Siberia	61.878065	135.526455	Podicipediformes	Podiceps grisegena	Red-necked grebe	nd	nd
ОП - 38	14	9	2023	Tomponsky Ulus	Yakutia	Eastern Siberia	61.878065	135.526455	Podicipediformes	Podiceps grisegena	Red-necked grebe	nd	nd
ОП - 39	15	9	2023	Tomponsky Ulus	Yakutia	Eastern Siberia	61.878065	135.526455	Podicipediformes	Podiceps grisegena	Red-necked grebe	nd	nd
ОП - 40	15	9	2023	Tomponsky Ulus	Yakutia	Eastern Siberia	61.878065	135.526455	Podicipediformes	Podiceps grisegena	Red-necked grebe	nd	nd
ОП - 67	27	9	2023	Tomponsky Ulus	Yakutia	Eastern Siberia	61.878065	135.526455	Podicipediformes	Podiceps grisegena	Red-necked grebe	nd	nd
ОП - 68	27	9	2023	Tomponsky Ulus	Yakutia	Eastern Siberia	61.878065	135.526455	Podicipediformes	Podiceps grisegena	Red-necked grebe	nd	nd
ОП - 69	27	9	2023	Tomponsky Ulus	Yakutia	Eastern Siberia	61.878065	135.526455	Podicipediformes	Podiceps grisegena	Red-necked grebe	nd	nd
ОП - 83	30	9	2023	Tomponsky Ulus	Yakutia	Eastern Siberia	61.878065	135.526455	Podicipediformes	Podiceps grisegena	Red-necked grebe	nd	nd
74	14	8	2020	Namsky Ulus	Yakutia	Eastern Siberia	63.362437	128.988625	Podicipediformes	Podiceps grisegena	Red-necked Grebe	nd	nd
149	15	8	2020	Namsky Ulus	Yakutia	Eastern Siberia	63.362437	128.988625	Podicipediformes	Podiceps grisegena	Red-necked Grebe	f	nd
154	15	8	2020	Namsky Ulus	Yakutia	Eastern Siberia	63.362437	128.988625	Podicipediformes	Podiceps grisegena	Red-necked Grebe	f	nd
Bo27	20	8	2022	Kobyaysky Ulus	Yakutia	Eastern Siberia	63.434109°	128.481752°	Podicipediformes	Podiceps grisegena	Red-necked Grebe	nd	nd
